# Supplementary material for: Detection of Crimean-Congo hemorrhagic fever virus and Rift Valley fever virus antibodies in animal workers in Cameroon
Source: Front Vet Sci. 2025 Nov 28;12:1646715. doi: 10.3389/fvets.2025.1646715 (PMC12699157; doi:10.3389/fvets.2025.1646715)
Supplement: Supplementary file 2 [file Table_1.XLSX]

## Sheet: Feuil1
NUM ID	Site d'étude	Arrondissement	Date de collecte	Consentement	Age (Année)	Date de naissance	sexe	Consommation de la viande crue?	Consommation du lait cru?	Emploi	Durée d l'emploi (Année)	Exposition au bétail	Fréquence d'exposition aux betails	Piqûres des tiques	Fréquence des piqûres des tiques	Piqûres des moustiques	Fréquence des piqûres des moustiques	RVFV IgG	CCHFV IgG	Sn CCHFV	Sn RVFV
GAH001	NGONG	TCHEBOA	2023-05-08	OUI	51.3836	1972-01-01	male	NON	NON	VETERINAIRE	24	OUI	quotidien	NON		OUI	quotidien	Négatif	Négatif	Négatif	Positif
GAH002	NGONG	TCHEBOA	2023-05-08	OUI	46.3781	1977-01-01	male	NON	OUI	BOUCHER	30	OUI	quotidien	NON		NON		Positif	Négatif	Négatif	Positif
GAH003	NGONG	TCHEBOA	2023-05-08	OUI	61.389	1962-01-01	male	NON	OUI	BOUCHER	51	OUI	quotidien	NON		OUI	quotidien	Positif	Négatif	Négatif	Positif
GAH004	NGONG	TCHEBOA	2023-05-08	OUI	38.3726	1985-01-01	male	NON	NON	BOUCHER	16	OUI	quotidien	NON		OUI	hebdomadaire	Négatif	Négatif	Négatif	Positif
GAH005	NGONG	TCHEBOA	2023-05-08	OUI	57.3863	1966-01-01	male	NON	OUI	BOUCHER	35	OUI	quotidien	OUI	occasionnellement	OUI	occasionnellement	Négatif	Négatif	Négatif	Négatif
GAH006	NGONG	TCHEBOA	2023-05-08	OUI	39.3753	1984-01-01	male	NON	OUI	BOUCHER	30	OUI	quotidien	NON		OUI	quotidien	Négatif	Négatif
GAH007	NGONG	TCHEBOA	2023-05-08	OUI	29.3671	1994-01-01	male	NON	NON	BOUCHER	7	OUI	quotidien	NON		OUI	hebdomadaire	Négatif	Négatif
GAH008	NGONG	TCHEBOA	2023-05-08	OUI	36.3726	1987-01-01	male	NON	OUI	BOUCHER	21	OUI	quotidien	NON		OUI	quotidien	Négatif	Négatif
GAH009	NGONG	TCHEBOA	2023-05-08	OUI	50.3808	1973-01-01	male	NON	OUI	BOUCHER	30	OUI	quotidien	NON		OUI	quotidien	Négatif	Négatif
GAH010	NGONG	TCHEBOA	2023-05-08	OUI	36.3726	1987-01-01	male	NON	OUI	BOUCHER	21	OUI	quotidien	NON		OUI	quotidien	Négatif	Négatif
GAH012	NGONG	TCHEBOA	2023-05-08	OUI	33.3699	1975-01-01	male	NON	OUI	BOUCHER	27	OUI	quotidien	NON		OUI	quotidien	Positif	Négatif	Négatif	Positif
GAH013	NGONG	TCHEBOA	2023-05-08	OUI	48.3808	1998-01-01	male	NON	NON	BOUCHER	3	OUI	quotidien	OUI	quotidien	OUI	quotidien	Négatif	Négatif
GAH014	NGONG	TCHEBOA	2023-05-08	OUI	25.3644	1984-01-01	male	NON	NON	BOUCHER	25	OUI	quotidien			OUI	quotidien	Positif	Négatif	Négatif	Positif
GAH015	NGONG	TCHEBOA	2023-05-08	OUI	39.3753	1967-01-01	male	NON	NON	BOUCHER	37	OUI	quotidien	OUI	quotidien	OUI	quotidien	Négatif	Négatif
GAH016	NGONG	TCHEBOA	2023-05-08	OUI	56.3863	1976-01-01	male	NON	OUI	BOUCHER	25	OUI	quotidien	NON		OUI	occasionnellement	Positif	Négatif	Négatif	Positif
GAH018	NGONG	TCHEBOA	2023-05-08	OUI	47.3808	1990-01-01	male	NON	NON	BOUCHER	19	OUI	quotidien	NON		OUI	quotidien	Négatif	Négatif
GAH019	NGONG	TCHEBOA	2023-05-08	OUI	33.3699	1990-01-01	male	NON	NON	BOUCHER	5	OUI	quotidien			OUI	hebdomadaire	Négatif	Négatif
GAH020	NGONG	TCHEBOA	2023-05-08	OUI	33.3699	1966-01-01	male	NON	NON	BOUCHER	25	OUI	quotidien	NON		OUI	quotidien	Négatif	Négatif
GAH021	NGONG	TCHEBOA	2023-05-08	OUI	57.3863	1990-04-17	male	NON	NON	BOUCHER	10	OUI	quotidien	OUI	quotidien	NON		Négatif	Négatif
GAH023	NGONG	TCHEBOA	2023-05-08	OUI	33.0795	1985-01-01	male	NON	OUI	BOUCHER	21	OUI	quotidien	OUI	quotidien	OUI	quotidien	Négatif	Négatif
GAH024	NGONG	TCHEBOA	2023-05-08	OUI	38.3726	1996-01-01	male	NON	NON	BOUCHER	25	OUI	quotidien	NON		OUI	occasionnellement	Négatif	Négatif
GAH026	NGONG	TCHEBOA	2023-05-08	OUI	31.3699	1953-01-01	male	NON	NON	BERGER	60	OUI	quotidien	NON		OUI	quotidien	Positif	Négatif
GAH027	NGONG	TCHEBOA	2023-05-08	OUI	70.3945	1982-01-01	male	NON	NON	BERGER	10	OUI	quotidien	NON		OUI	quotidien	Négatif	Négatif
GAH029	NGONG	TCHEBOA	2023-05-08	OUI	41.3753	2003-01-01	male	NON	OUI	BOUCHER	6	OUI	quotidien			OUI	quotidien	Négatif	Négatif
GAH030	NGONG	TCHEBOA	2023-05-08	OUI	20.3616	1992-01-01	male	NON	NON	BOUCHER	9	OUI	quotidien	NON		OUI	quotidien	Négatif	Négatif
GAH031	NGONG	TCHEBOA	2023-05-08	OUI	31.3699	1986-01-01	male	NON	NON	BOUCHER	25	OUI	quotidien	NON		OUI	occasionnellement	Négatif	Négatif
GAH032	NGONG	TCHEBOA	2023-05-08	OUI	37.3726	1988-01-01	male	NON	NON	BOUCHER	6	OUI	quotidien	NON		OUI	quotidien	Négatif	Négatif
GAH033	NGONG	TCHEBOA	2023-05-08	OUI	35.3726	2003-01-01	male	NON	OUI	BOUCHER	8	OUI	quotidien	NON		OUI	quotidien	Négatif	Négatif
GAH034	NGONG	TCHEBOA	2023-05-08	OUI	20.3616	1999-01-01	male	OUI	OUI	BOUCHER	4	OUI	quotidien	NON		OUI	quotidien	Négatif	Négatif
GAH035	NGONG	TCHEBOA	2023-05-08	OUI	24.3644	1972-01-01	femelle	NON	NON	BOUCHER	20	OUI	occasionnellement	OUI	occasionnellement	OUI	quotidien	Négatif	Négatif
GAH036	NGONG	TCHEBOA	2023-05-08	OUI	51.3836	1997-01-01	male	NON	OUI	BOUCHER	9	OUI	quotidien	OUI	quotidien	OUI	quotidien	Négatif	Positif	Négatif	Négatif
GAH037	NGONG	TCHEBOA	2023-05-08	OUI	26.3644	2003-01-01	male	NON	NON	BOUCHER	7	OUI	quotidien	NON		OUI	quotidien	Négatif	Négatif
GAH038	NGONG	TCHEBOA	2023-05-08	OUI	20.3616	1977-01-01	male	NON	NON	BOUCHER	25	OUI	quotidien	NON		OUI	quotidien	Négatif	Négatif
GAH039	NGONG	TCHEBOA	2023-05-08	OUI	46.3781	2004-01-01	male	NON	NON	BOUCHER	1	OUI	quotidien			OUI	quotidien	Négatif	Négatif
GAH040	NGONG	TCHEBOA	2023-05-08	OUI	19.3616	1978-01-01	male	NON	NON	BOUCHER	26	OUI	quotidien	OUI	occasionnellement	OUI	quotidien	Négatif	Négatif
GAH041	NGONG	TCHEBOA	2023-05-08	OUI	45.3781	1999-01-01	male	NON	NON	BOUCHER	10	OUI	quotidien	OUI		OUI	quotidien	Négatif	Négatif
GAH042	NGONG	TCHEBOA	2023-05-08	OUI	24.3644	1997-01-01	male	NON	NON	BOUCHER	7	OUI	quotidien	NON		OUI	quotidien	Négatif	Négatif
GAH043	NGONG	TCHEBOA	2023-05-08	OUI	26.3644	2001-01-01	male	NON	NON	BOUCHER	8	OUI	quotidien	NON		OUI	quotidien	Négatif	Négatif
GAH044	NGONG	TCHEBOA	2023-05-08	OUI	22.3616	1999-01-01	male	NON	OUI	BOUCHER	7			NON		OUI	quotidien	Négatif	Négatif
GAH046	NGONG	TCHEBOA	2023-05-08	OUI	24.3644	1997-01-01	male	NON	OUI	BOUCHER	8	OUI	quotidien	OUI		OUI	quotidien	Négatif	Négatif
GAH047	NGONG	TCHEBOA	2023-05-08	OUI	40.3753	2001-01-01	male	NON	NON	BOUCHER	5			NON		NON		Négatif	Négatif
GAH048	NGONG	TCHEBOA	2023-05-08	OUI	26.3644	1985-01-01	male	NON	NON	BOUCHER	25	OUI	quotidien			OUI	quotidien	Négatif	Négatif
GAH049	NGONG	TCHEBOA	2023-05-08	OUI	22.3616	1998-01-01	male	NON	OUI	BOUCHER	7	NON		NON		NON		Négatif	Négatif
GAH050	NGONG	TCHEBOA	2023-05-08	OUI	38.3726	1999-01-01	male	NON	NON	BOUCHER	15	OUI	quotidien			OUI	quotidien	Négatif	Négatif
GAH052	NGONG	TCHEBOA	2023-05-08	OUI	25.3644	2006-01-01	male	NON	OUI	BOUCHER		NON		NON		OUI	quotidien	Négatif	Négatif
GAH054	NGONG	TCHEBOA	2023-05-08	OUI	24.3644	1994-01-01	male	NON	NON	BOUCHER	7	OUI	quotidien			OUI	quotidien	Négatif	Négatif
GAH056	NGONG	TCHEBOA	2023-05-08	OUI	17.3589	1982-01-01	male	NON	NON	BOUCHER	18	OUI	quotidien	OUI	quotidien	OUI	quotidien	Négatif	Négatif
GAH058	NGONG	TCHEBOA	2023-05-08	OUI	29.3671	1982-01-01	male	NON	NON	VETERINAIRE	20	OUI	quotidien	OUI	occasionnellement	OUI	quotidien	Négatif	Négatif
GAH059	NGONG	TCHEBOA	2023-05-08	OUI	47.3808	1982-09-22	male	NON	NON	VETERINAIRE	8	OUI	quotidien	NON		OUI	quotidien	Négatif	Négatif
GAH060	NGONG	TCHEBOA	2023-05-08	OUI	41.3753	2004-10-09	male	NON	OUI	BOUCHER		OUI	quotidien	OUI	quotidien	OUI	quotidien	Négatif	Négatif
GAH061	NGONG	TCHEBOA	2023-05-08	OUI	41.3753	2003-01-01	femelle	NON	NON	BOUCHER	9	OUI	quotidien	NON		OUI	quotidien	Négatif	Négatif
GAH063	NGONG	TCHEBOA	2023-05-08	OUI	40.6521	2002-01-01	male	NON	NON	BOUCHER	10	OUI	quotidien			OUI	quotidien	Négatif	Négatif
GAH064	NGONG	TCHEBOA	2023-05-08	OUI	18.589	1996-01-01	male	OUI	OUI	BOUCHER		OUI	quotidien	NON				Négatif	Négatif
GAH065	NGONG	TCHEBOA	2023-05-08	OUI	20.3616	1992-01-01	male	NON	NON	BOUCHER	04 ABS	OUI	quotidien	NON		OUI	quotidien	Négatif	Négatif
GAH066	NGONG	TCHEBOA	2023-05-08	OUI	21.3616	2000-01-01	male	NON	NON	BOUCHER	8	OUI	quotidien	NON		OUI	quotidien	Négatif	Négatif
GAH067	NGONG	TCHEBOA	2023-05-08	OUI	27.3671	2000-01-01	male	NON	NON	BOUCHER	7	OUI	quotidien	OUI	quotidien	OUI	quotidien	Négatif	Négatif
GAH068	NGONG	TCHEBOA	2023-05-08	OUI	31.3699	2008-01-01	male	NON	OUI	BOUCHER	01 AN	OUI	quotidien	NON		OUI	quotidien	Négatif	Négatif
GAH069	NGONG	TCHEBOA	2023-05-08	OUI	23.3644	2002-01-01	male	NON	NON	BOUCHER	10	OUI	quotidien			OUI	quotidien	Négatif	Négatif
GAH070	NGONG	TCHEBOA	2023-05-08	OUI	23.3644	1989-01-01	femelle	NON	NON	BOUCHER	8	OUI	quotidien			OUI	quotidien	Négatif	Négatif
GAH072	NGONG	TCHEBOA	2023-05-08	OUI	15.3589	1994-01-01	male	NON	OUI	BOUCHER	4	OUI	quotidien	NON		OUI	quotidien	Négatif	Négatif
GAH073	NGONG	TCHEBOA	2023-05-08	OUI	21.3616		male	NON	NON	BOUCHER		OUI	quotidien	NON		OUI	quotidien	Négatif	Négatif
GAH077	NGONG	TCHEBOA	2023-05-08	OUI	34.3699	1986-01-01	male	NON	NON	BOUCHER	10	OUI	quotidien	OUI	occasionnellement	OUI	quotidien	Positif	Négatif
GAH079	NGONG	TCHEBOA	2023-05-08	OUI	29.3671	2012-01-01	male	NON	OUI	BOUCHER	2	OUI	quotidien			OUI	quotidien	Négatif	Négatif
GAH080	NGONG	TCHEBOA	2023-05-08	OUI	123.436	2007-01-01	male	NON	OUI	BOUCHER	3	OUI	quotidien			OUI	quotidien	Négatif	Négatif
GAH081	NGONG	TCHEBOA	2023-05-08	OUI	37.3726	1981-06-21	male	NON	NON	BOUCHER	30			NON		OUI	quotidien	Négatif	Négatif
GAH082	NGONG	TCHEBOA	2023-05-08	OUI	11.3562	2011-01-01	male	NON	OUI	BERGER		OUI	quotidien			OUI	quotidien	Positif	Négatif
GAH083	NGONG	TCHEBOA	2023-05-08	OUI	16.3589	1985-01-01	femelle	NON	NON	BOUCHER	10	OUI	quotidien	NON		OUI	quotidien	Positif	Négatif
GAH088	NGONG	TCHEBOA	2023-05-08	OUI	41.9068		femelle	NON	NON	BOUCHER	01 AN	OUI	occasionnellement			OUI	quotidien	Négatif	Négatif
GAH089	NGONG	TCHEBOA	2023-05-08	OUI	12.3562	2008-01-01	male	NON	OUI	BOUCHER	2	OUI	quotidien			OUI	quotidien	Négatif	Négatif
GAH090	NGONG	TCHEBOA	2023-05-08	OUI	38.3726	2004-01-01	male	NON	OUI	BOUCHER	10	OUI		NON		OUI	quotidien	Négatif	Négatif
GAH092	NGONG	TCHEBOA	2023-05-08	OUI	123.436	1996-01-01	male	NON	NON	BOUCHER	10			NON		OUI	quotidien	Négatif	Négatif
GAH093	NGONG	TCHEBOA	2023-05-08	OUI	15.3589	1997-01-01	male	NON	NON	BOUCHER	10			NON		OUI	quotidien	Négatif	Négatif
GAH094	NGONG	TCHEBOA	2023-05-08	OUI	19.3616	1998-01-01	male	NON	NON	BOUCHER	5	OUI	quotidien	OUI	quotidien	OUI	quotidien	Négatif	Négatif
GAH095	NGONG	TCHEBOA	2023-05-08	OUI	27.3671	1979-01-01	femelle	NON		BOUCHER	15	OUI	quotidien	NON		OUI	quotidien	Négatif	Négatif
GAH096	NGONG	TCHEBOA	2023-05-08	OUI	26.3644	1987-01-01	femelle	NON		BOUCHER	3	OUI	quotidien	NON		OUI	quotidien	Négatif	Négatif
GAH097	NGONG	TCHEBOA	2023-05-08	OUI	25.3644	2005-01-01	male	NON	NON	BOUCHER	2	OUI	quotidien	NON		OUI	quotidien	Négatif	Négatif
GAH098	NGONG	TCHEBOA	2023-05-08	OUI	44.3781	2007-01-01	male	NON	NON	BOUCHER	6	OUI	quotidien	NON		OUI	quotidien	Négatif	Négatif
GAH099	NGONG	TCHEBOA	2023-05-08	OUI	36.3726	1996-01-01	femelle	NON	NON	BOUCHER	7	OUI	quotidien	NON		OUI	quotidien	Négatif	Négatif
GAH101	NGONG	TCHEBOA	2023-05-10	OUI	18.3589	1984-01-01	male	NON	OUI	BERGER	35	OUI	quotidien	NON		NON		Négatif	Négatif
GAH102	NGONG	TCHEBOA	2023-05-10	OUI	16.3589	1986-08-15	male	NON	OUI	VETERINAIRE	13	OUI	quotidien	NON		OUI	quotidien	Négatif	Négatif
GAH104	NGONG	TCHEBOA	2023-05-10	OUI	27.3671	1999-01-01	male	NON	OUI	BERGER	4	OUI	quotidien	NON		OUI	occasionnellement	Négatif	Négatif
GAH105	NGONG	TCHEBOA	2023-05-10	OUI	39.3808	1975-05-22	male	NON	OUI	ELEVEUR	5	OUI	quotidien	NON		OUI	occasionnellement	Négatif	Négatif
GAH106	NGONG	TCHEBOA	2023-05-10	OUI	36.7589	1976-01-01	male	NON	NON	VETERINAIRE	13	OUI	quotidien	NON		OUI	quotidien	Négatif	Négatif	Négatif	Positif
GAH107	NGONG	TCHEBOA	2023-05-10	OUI	24.3699	2009-01-01	male	NON	OUI	BERGER	10	OUI	quotidien	NON		OUI	quotidien	Négatif	Négatif	Négatif	Positif
GAH108	NGONG	TCHEBOA	2023-08-10	OUI	48	2003-01-01	male	NON	OUI	BERGER	04 MOIS	OUI	quotidien	NON		OUI	quotidien	Négatif	Négatif	Négatif	Négatif
GAH109	NGONG	TCHEBOA	2023-05-10	OUI	47.3863	1963-01-01	male	NON	OUI	BERGER	2	OUI	quotidien	NON		OUI	quotidien	Négatif	Positif	Négatif	Positif
GAH110	BOCKLE ( GAROUA 3 )	Garoua 3	2023-09-11	OUI	14.3616	1975-01-01	male	NON	NON	ELEVEUR	40	OUI	quotidien	NON		OUI	quotidien	Positif	Négatif	Négatif	Positif
GAH111	BOCKLE ( GAROUA 3 )	Garoua 3	2023-05-11	OUI	20.6192	1965-01-01	male	OUI	OUI	ELEVEUR	40	OUI	quotidien	NON		OUI	quotidien	Positif	Négatif
GAH112	BOCKLE ( GAROUA 3 )	Garoua 3	2023-05-11	OUI	60.3945	1982-01-01	male	OUI	OUI	ELEVEUR	20	OUI	quotidien	OUI	hebdomadaire	OUI	quotidien	Positif	Négatif
GAH113	BOCKLE ( GAROUA 3 )	Garoua 3	2023-05-11	OUI	48.726	2006-01-01	male	OUI	OUI	ELEVEUR	5	OUI	quotidien	OUI	occasionnellement	OUI	quotidien	Négatif	Négatif	Négatif	Négatif
GAH114	BOCKLE ( GAROUA 3 )	Garoua 3	2023-05-11	OUI	58.3945	1990-01-01	male	OUI	OUI	BERGER	10	OUI	quotidien	NON		OUI	quotidien	Négatif	Négatif	Négatif	Négatif
GAH115	BOCKLE ( GAROUA 3 )	Garoua 3	2023-05-11	OUI	41.3836	1982-01-01	male	OUI	OUI	BERGER	20	OUI	quotidien	NON		OUI	quotidien	Négatif	Négatif
GAH117	BOCKLE ( GAROUA 3 )	Garoua 3	2023-05-11	OUI	17.3671	1980-01-01	male	OUI	OUI	BERGER	30	OUI	quotidien	NON		OUI	quotidien	Négatif	Négatif
GAH118	BOCKLE ( GAROUA 3 )	Garoua 3	2023-05-11	OUI	33.3781	2013-01-01	male	NON	NON	BERGER		OUI	quotidien	NON		OUI	quotidien	Négatif	Négatif
GAH119	BOCKLE ( GAROUA 3 )	Garoua 3	2023-05-11	OUI	35.24	1992-01-01	male	NON	NON	BERGER	30	OUI	quotidien	NON	quotidien	OUI	quotidien	Négatif	Positif	Négatif	Négatif
GAH121	SANGUERE PAUL ( GAROUA 3 )	Garoua 3	2023-05-11	OUI	41.3836	1983-04-02	male	NON	OUI	BOUCHER	15	OUI	quotidien	NON		OUI	quotidien	Négatif	Négatif
GAH122	SANGUERE PAUL ( GAROUA 3 )	Garoua 3	2023-05-11	OUI	43.3863	1991-02-19	male	NON	NON	BOUCHER	10	OUI	quotidien	OUI	hebdomadaire	OUI	quotidien	Positif	Négatif	Négatif	Positif
GAH123	SANGUERE PAUL ( GAROUA 3 )	Garoua 3	2023-05-11	OUI	10.3616	1973-08-06	male	NON	OUI	BOUCHER	26	OUI	quotidien	OUI	hebdomadaire	OUI	quotidien	Positif	Négatif	Négatif	Positif
GAH124	SANGUERE PAUL ( GAROUA 3 )	Garoua 3	2023-05-11	OUI	40.1342	2007-02-16	male	NON	OUI	BOUCHER	5	OUI	quotidien	NON		OUI	quotidien	Négatif	Négatif
GAH125	SANGUERE PAUL ( GAROUA 3 )	Garoua 3	2023-05-11	OUI	32.2438	1999-10-13	male	NON	OUI	BOUCHER	8	OUI	quotidien	OUI	occasionnellement	OUI	quotidien	Négatif	Négatif
GAH126	SANGUERE PAUL ( GAROUA 3 )	Garoua 3	2023-05-11	OUI	49.7945	2000-01-01	male	NON	OUI	BOUCHER	10	OUI	quotidien	OUI	quotidien	OUI	quotidien	Positif	Négatif	Négatif	Positif
GAH127	SANGUERE PAUL ( GAROUA 3 )	Garoua 3	2023-05-11	OUI	16.2411	2005-03-05	male	NON	OUI	BOUCHER	6	OUI	quotidien	NON		OUI	quotidien	Négatif	Négatif
GAH128	DJALINGO ( GAROUA 3 )	Garoua 3	2023-05-11	OUI	23.5918	1973-01-01	male	NON	OUI	BOUCHER	10	OUI	quotidien	OUI	occasionnellement	OUI	quotidien	Négatif	Négatif
GAH129	SANGUERE PAUL ( GAROUA 3 )	Garoua 3	2023-05-11	OUI	23.3726	2003-05-03	male	NON	OUI	BOUCHER	5	OUI	quotidien	OUI	occasionnellement	OUI	quotidien	Négatif	Négatif
GAH131	SANGUERE PAUL ( GAROUA 3 )	Garoua 3	2023-05-11	OUI	18.1945	1986-12-06	male	NON	OUI	BOUCHER	10	OUI	quotidien	OUI	occasionnellement	OUI	quotidien	Négatif	Négatif
GAH132	SANGUERE PAUL ( GAROUA 3 )	Garoua 3	2023-05-11	OUI	50.389	2002-04-10	male	NON	OUI	BOUCHER	10	OUI	quotidien	OUI	quotidien	OUI	quotidien	Négatif	Négatif
GAH133	SANGUERE PAUL ( GAROUA 3 )	Garoua 3	2023-05-11	OUI	20.0356	1991-01-01	male	NON	OUI	BOUCHER	01 AN	OUI	quotidien	OUI	occasionnellement	OUI	quotidien	Négatif	Négatif
GAH134	SANGUERE PAUL ( GAROUA 3 )	Garoua 3	2023-05-11	OUI	36.4521	1992-07-29	male	NON	OUI	BOUCHER	5	OUI	quotidien	OUI	occasionnellement	OUI	quotidien	Négatif	Positif	Négatif	Négatif
GAH135	SANGUERE PAUL ( GAROUA 3 )	Garoua 3	2023-05-11	OUI	21.0986	1990-04-03	male	NON	OUI	BOUCHER	11	OUI	quotidien	OUI	quotidien	OUI	quotidien	Positif	Négatif	Négatif	Positif
GAH136	SANGUERE PAUL ( GAROUA 3 )	Garoua 3	2023-05-11	OUI	32.3781	2005-02-05	male	NON	OUI	BOUCHER	4	OUI	quotidien	NON		OUI	quotidien	Négatif	Négatif
GAH137	SANGUERE PAUL ( GAROUA 3 )	Garoua 3	2023-05-11	OUI	30.8027		male	NON	OUI	BOUCHER	9	OUI	quotidien	NON		OUI	quotidien	Négatif	Négatif
GAH138	SANGUERE PAUL ( GAROUA 3 )	Garoua 3	2023-05-11	OUI	33.126	2008-04-24	male	NON	OUI	BOUCHER	5	OUI	quotidien	NON		OUI	quotidien	Négatif	Négatif
GAH139	SANGUERE PAUL ( GAROUA 3 )	Garoua 3	2023-05-11	OUI	18.2712	1959-01-01	male	NON	OUI	BERGER	50	NON		NON		OUI	quotidien	Négatif	Négatif
GAH140	SANGUERE PAUL ( GAROUA 3 )	Garoua 3	2023-05-11	OUI	123.444	1974-01-01	male	NON	OUI	BOUCHER	30	OUI	quotidien	NON		OUI	quotidien	Négatif	Négatif
GAH141	SANGUERE PAUL ( GAROUA 3 )	Garoua 3	2023-05-11	OUI	15.0548	1976-01-01	male	OUI	OUI	BERGER	47	OUI	quotidien	NON		OUI	quotidien	Négatif	Négatif
GAH142	SANGUERE PAUL ( GAROUA 3 )	Garoua 3	2023-05-11	OUI	64.4	1977-01-01	male	NON	NON	BOUCHER	30	OUI	quotidien	OUI	hebdomadaire	OUI	quotidien	Négatif	Négatif
GAH143	SANGUERE PAUL ( GAROUA 3 )	Garoua 3	2023-05-11	OUI	49.389	1989-10-11	male	NON	OUI	BOUCHER	22	OUI	quotidien	OUI	quotidien	OUI	quotidien	Positif	Négatif	Négatif	Positif
GAH144	SANGUERE PAUL ( GAROUA 3 )	Garoua 3	2023-05-11	OUI	47.389	1998-12-02	male	NON	OUI	BOUCHER	13	OUI	quotidien	OUI	occasionnellement	OUI	quotidien	Positif	Négatif
GAH145	SANGUERE PAUL ( GAROUA 3 )	Garoua 3	2023-05-11	OUI	46.3863	1983-01-01	male	OUI	OUI	BOUCHER	25	OUI	quotidien	OUI	quotidien	OUI	quotidien	Négatif	Positif	Négatif	Négatif
GAH146	SANGUERE -MAFAKILDA ( GAROUA 3 )	Garoua 3	2023-05-11	OUI	33.6027	1983-03-07	male	NON	OUI	BOUCHER	18	OUI	quotidien	OUI	occasionnellement	OUI	quotidien	Négatif	Négatif
GAH147	DJALINGO ( GAROUA 3 )	Garoua 3	2023-05-11	OUI	24.4548	1985-01-01	male	OUI	OUI	BOUCHER	25	OUI	quotidien	OUI	occasionnellement	OUI	quotidien	Négatif	Négatif
GAH148	SANGUERE PAUL ( GAROUA 3 )	Garoua 3	2023-05-11	OUI	40.3836	1959-01-01	male	OUI	OUI	BERGER	34	OUI	quotidien	OUI	quotidien	OUI	quotidien	Négatif	Négatif
GAH149	DJALINGO ( GAROUA 3 )	Garoua 3	2023-05-11	OUI	40.2055	1968-01-01	male	NON	OUI	BOUCHER	8	OUI	quotidien	OUI	occasionnellement	OUI	quotidien	Négatif	Négatif
GAH150	SANGUERE-MAFAKILDA ( GAROUA 3 )	Garoua 3	2023-05-11	OUI	38.3808	1986-01-01	male	NON	OUI	BOUCHER	12	OUI	quotidien	OUI	occasionnellement	OUI	quotidien	Négatif	Négatif
GAH151	SANGUERE PAUL ( GAROUA 3 )	Garoua 3	2023-05-11	OUI	64.4	1973-04-10	male	OUI	OUI	BOUCHER	30	OUI	quotidien	OUI	quotidien	OUI	quotidien	Positif	Négatif
GAH152	SANGUERE PAUL ( GAROUA 3 )	Garoua 3	2023-05-11	OUI	55.3945	1980-01-01	male	NON	OUI	BERGER	390	OUI	quotidien	OUI	hebdomadaire	OUI	quotidien	Négatif	Négatif
GAH153	SANGUERE PAUL ( GAROUA 3 )	Garoua 3	2023-05-11	OUI	37.3808	2007-07-11	male	NON	OUI	BOUCHER	5	OUI	quotidien	OUI	occasionnellement	OUI	quotidien	Négatif	Négatif
GAH154	SANGUERE PAUL ( GAROUA 3 )	Garoua 3	2023-05-11	OUI	50.1178	1998-02-01	male	NON	OUI	BOUCHER	8	OUI	quotidien	OUI	occasionnellement	OUI	quotidien	Négatif	Négatif
GAH155	SANGUERE PAUL ( GAROUA 3 )	Garoua 3	2023-05-11	OUI	43.3863	1993-05-22	male	OUI	OUI	BOUCHER	11	OUI	quotidien	OUI	quotidien	OUI	quotidien	Négatif	Négatif
GAH156	SANGUERE PAUL ( GAROUA 3 )	Garoua 3	2023-05-11	OUI	15.8438	1980-01-01	male	NON	OUI	BOUCHER	8	OUI	quotidien	OUI	occasionnellement	OUI	quotidien	Positif	Négatif	Négatif	Positif
GAH157	SANGUERE PAUL ( GAROUA 3 )	Garoua 3	2023-05-11	OUI	25.2877	1993-01-01	male	NON	OUI	BOUCHER	10	OUI	quotidien	OUI	occasionnellement	OUI	quotidien	Négatif	Négatif
GAH158	SANGUERE PAUL ( GAROUA 3 )	Garoua 3	2023-05-11	OUI	29.989	1996-05-23	male	OUI	OUI	BOUCHER	2	OUI	quotidien	NON		OUI	quotidien	Négatif	Négatif
GAH159	SANGUERE PAUL ( GAROUA 3 )	Garoua 3	2023-05-11	OUI	43.3863	1973-01-01	femelle	NON	OUI	BOUCHER	7	OUI	quotidien	OUI	occasionnellement	OUI	quotidien	Négatif	Négatif
GAH160	SANGUERE PAUL ( GAROUA 3 )	Garoua 3	2023-05-11	OUI	30.3753	1965-01-01	male	OUI	OUI	BOUCHER	30	OUI	quotidien	OUI	quotidien	OUI	quotidien	Négatif	Négatif
GAH161	SANGUERE PAUL ( GAROUA 3 )	Garoua 3	2023-05-11	OUI	26.9836		male	OUI	OUI	BOUCHER	15	OUI	quotidien	OUI	quotidien	OUI	quotidien	Négatif	Négatif
GAH162	SANGUERE PAUL ( GAROUA 3 )	Garoua 3	2023-05-11	OUI	50.389	1983-04-01	male	OUI	OUI	BOUCHER	8	OUI	quotidien	OUI	quotidien	OUI	quotidien	Négatif	Négatif
GAH163	PITOA	PITOA	2023-05-12	OUI	58.3945	2004-08-06	male	OUI	OUI	BOUCHER	01 MOIS	OUI	quotidien	OUI	quotidien	OUI	quotidien	Négatif	Négatif
GAH164	PITOA	PITOA	2023-05-12	OUI	123.444	1973-02-28	male	OUI	OUI	BOUCHER	30	OUI	quotidien	OUI	quotidien	OUI	quotidien	Négatif	Négatif
GAH165	PITOA	PITOA	2023-05-12	OUI	40.137	1979-01-01	male	OUI	OUI	ABATTEUR	2	OUI	quotidien	OUI	quotidien	OUI	quotidien	Positif	Négatif	Négatif	Positif
GAH166	PITOA	PITOA	2023-05-12	OUI	18.7753	1981-01-01	male	OUI	OUI	BOUCHER	10	OUI	quotidien	OUI	quotidien	OUI	quotidien	Négatif	Négatif
GAH167	PITOA	PITOA	2023-05-12	OUI	50.2329	2002-01-01	male	OUI	OUI	BOUCHER	11	OUI	quotidien	OUI	quotidien	OUI	quotidien	Négatif	Négatif
GAH168	PITOA	PITOA	2023-05-12	OUI	44.389	2000-01-01	male	OUI	OUI	BOUCHER	2	OUI	quotidien	OUI	quotidien	OUI	quotidien	Négatif	Négatif
GAH169	PITOA	PITOA	2023-05-12	OUI	42.3863	2004-01-01	male	NON	NON	BOUCHER	3	OUI	quotidien	OUI	quotidien	OUI	quotidien	Négatif	Négatif
GAH170	PITOA	PITOA	2023-05-12	OUI	21.3726	2005-01-01	male	OUI	NON	BOUCHER	2	OUI	quotidien	OUI	quotidien	OUI	quotidien	Négatif	Négatif
GAH171	PITOA	PITOA	2023-05-12	OUI	23.3753	1984-02-02	male	OUI	OUI	BOUCHER	15	OUI	quotidien	OUI	quotidien	OUI	quotidien	Négatif	Positif	Négatif	Négatif
GAH172	PITOA	PITOA	2023-05-12	OUI	19.3726	2001-01-01	male	OUI	NON	BOUCHER	1 AN	OUI	quotidien	OUI	quotidien	OUI	quotidien	Négatif	Négatif
GAH173	PITOA	PITOA	2023-05-12	OUI	18.3699	2013-01-01	male	NON	NON	BOUCHER	1 AN	OUI	quotidien	OUI	quotidien	OUI	quotidien	Négatif	Négatif
GAH174	PITOA	PITOA	2023-05-12	OUI	39.2986	1978-01-01	male	OUI	NON	BOUCHER	40	OUI	quotidien	OUI	quotidien	OUI	quotidien	Négatif	Négatif
GAH175	PITOA	PITOA	2023-05-12	OUI	22.3726	1972-01-01	male	NON	NON	BOUCHER	30	OUI	quotidien	OUI	quotidien	OUI	quotidien	Négatif	Négatif
GAH176	PITOA	PITOA	2023-05-12	OUI	10.3644	1972-01-01	male	NON	NON	BOUCHER	36	OUI	quotidien	OUI	quotidien	OUI	quotidien	Positif	Négatif	Négatif	Positif
GAH177	PITOA	PITOA	2023-05-12	OUI	45.389	1973-01-01	male	OUI	OUI	BOUCHER	31	OUI	quotidien	OUI	quotidien	OUI	quotidien	Positif	Négatif	Négatif	Positif
GAH178	PITOA	PITOA	2023-05-12	OUI	51.3945	1972-01-01	male	NON	NON	BOUCHER	33	OUI	quotidien	OUI	quotidien	OUI	quotidien	Négatif	Négatif
GAH180	PITOA	PITOA	2023-05-12	OUI	51.3945	1983-01-01	male	NON	NON	BOUCHER	30	OUI	quotidien	OUI	quotidien	OUI	quotidien	Négatif	Négatif
GAH181	PITOA	PITOA	2023-05-12	OUI	50.3918	1983-01-01	male	OUI	NON	BOUCHER	25	OUI	quotidien	OUI	quotidien	OUI	quotidien	Positif	Négatif
GAH182	PITOA	PITOA	2023-05-12	OUI	51.3945	1984-01-01	male	NON	NON	BOUCHER	23	OUI	quotidien	OUI	quotidien	OUI	quotidien	Négatif	Négatif
GAH183	PITOA	PITOA	2023-05-12	OUI	40.3863	1983-01-01	male	NON	OUI	BOUCHER	30	OUI	quotidien	OUI	quotidien	OUI	quotidien	Négatif	Négatif
GAH185	PITOA	PITOA	2023-05-12	OUI	40.3863	1998-10-01	male	OUI	OUI	BOUCHER	10	OUI	quotidien	OUI	quotidien	OUI	quotidien	Positif	Négatif
GAH186	PITOA	PITOA	2023-05-12	OUI	39.3863	1950-01-01	male	NON	NON	BOUCHER	40	OUI	quotidien	OUI	quotidien	OUI	quotidien	Négatif	Négatif
GAH187	PITOA	PITOA	2023-05-12	OUI	40.3863	1998-01-01	male	NON	NON	BOUCHER	5	OUI	quotidien	OUI	quotidien	OUI	quotidien	Négatif	Négatif
GAH188	PITOA	PITOA	2023-05-12	OUI	24.6274	1994-01-01	male	OUI	OUI	BOUCHER	15	OUI	quotidien	OUI	quotidien	OUI	quotidien	Négatif	Négatif
GAH189	PITOA	PITOA	2023-05-12	OUI	73.4082	1978-01-01	male	NON	NON	VETERINAIRE	13	OUI	quotidien	OUI	quotidien	OUI	quotidien	Négatif	Négatif
GAH190	PITOA	PITOA	2023-05-12	OUI	25.3753	1983-01-01	male	OUI	OUI	BOUCHER	12	OUI	quotidien	OUI	quotidien	OUI	quotidien	Négatif	Négatif
GAH191	PITOA	PITOA	2023-05-12	OUI	29.3781	2005-01-01	male	NON	NON	BOUCHER	03 MOIS	OUI	quotidien	OUI	quotidien	OUI	quotidien	Négatif	Négatif
GAH193	PITOA	PITOA	2023-05-12	OUI	45.389	2000-01-01	male	NON	NON	BOUCHER	12	OUI	quotidien	OUI	quotidien	OUI	quotidien	Négatif	Négatif
GAH194	PITOA	PITOA	2023-05-12	OUI	40.3863	1983-01-01	male	NON	NON	BOUCHER	10	OUI	quotidien	OUI	quotidien	OUI	quotidien	Négatif	Négatif
GAH195	PITOA	PITOA	2023-05-12	OUI	18.3699	1993-01-01	male	NON	NON	VETERINAIRE	3	OUI	quotidien	OUI	quotidien	OUI	quotidien	Négatif	Négatif
GAH196	PITOA	PITOA	2023-05-12	OUI	23.3753	2005-01-01	male	NON	NON	BOUCHER	3	OUI	quotidien	OUI	quotidien	OUI	quotidien	Négatif	Négatif
GAH197	PITOA	PITOA	2023-05-12	OUI	40.3863	1971-01-01	male	OUI	NON	BOUCHER	40	OUI	quotidien	OUI	quotidien	OUI	quotidien	Négatif	Négatif
GAH198	PITOA	PITOA	2023-05-12	OUI	30.3781	1986-11-19	male	NON	NON	BOUCHER	15	OUI	quotidien	OUI	quotidien	OUI	quotidien	Négatif	Négatif
GAH199	PITOA	PITOA	2023-05-12	OUI	18.3699	1990-01-01	male	OUI	OUI	BOUCHER	16	OUI	quotidien	OUI	quotidien	OUI	quotidien	Positif	Négatif
GAH200	PITOA	PITOA	2023-05-12	OUI	52.3945	1995-11-09	male	NON	NON	VETERINAIRE	06 MOIS	OUI	quotidien	OUI	quotidien	OUI	quotidien	Négatif	Négatif
GAH201	PITOA	PITOA	2023-05-12	OUI	36.5014	1958-01-01	male	OUI	OUI	BOUCHER	40	OUI	quotidien	OUI	quotidien	OUI	quotidien	Positif	Négatif
GAH202	PITOA	PITOA	2023-05-12	OUI	33.3808	2006-01-01	male	NON	NON	BOUCHER	6	OUI	quotidien	OUI	quotidien	OUI	quotidien	Négatif	Négatif
GAH203	PITOA	PITOA	2023-05-12	OUI	27.5233	1994-01-01	male	NON	NON	BOUCHER	15	OUI	quotidien	OUI	quotidien	OUI	quotidien	Négatif	Négatif
GAH204	PITOA	PITOA	2023-05-12	OUI	65.4027	1972-01-01	male	NON	NON	BOUCHER	30	OUI	quotidien	OUI	quotidien	OUI	quotidien	Négatif	Négatif
GAH205	PITOA	PITOA	2023-05-12	OUI	17.3699	1955-01-01	male	NON	NON	BOUCHER	40	OUI	quotidien	OUI	quotidien	OUI	quotidien	Négatif	Négatif
GAH206	PITOA	PITOA	2023-05-12	OUI	29.3781	1973-01-01	male	NON	NON	BOUCHER	34	OUI	quotidien	OUI	quotidien	OUI	quotidien	Négatif	Négatif
GAH207	PITOA	PITOA	2023-05-12	OUI	51.3945	1993-01-01	male	NON	NON	BOUCHER	13	OUI	quotidien	OUI	quotidien	OUI	quotidien	Négatif	Négatif
GAH208	PITOA	PITOA	2023-05-12	OUI	68.4055	1982-01-01	male	OUI	OUI	BOUCHER	30	OUI	quotidien	OUI	quotidien	OUI	quotidien	Négatif	Négatif
GAH210	PITOA	PITOA	2023-05-12	OUI	50.3918	2002-01-01	male	OUI	OUI	BOUCHER	4	OUI	quotidien	OUI	quotidien	OUI	quotidien	Négatif	Négatif
GAH211	PITOA	PITOA	2023-05-12	OUI	30.3781	1972-01-01	male	NON	NON	BOUCHER	12	OUI	quotidien	OUI	quotidien	OUI	quotidien	Positif	Négatif
GAH212	PITOA	PITOA	2023-05-12	OUI	41.3863	1994-01-01	male	NON	NON	BOUCHER	10	OUI	quotidien	OUI	quotidien	OUI	quotidien	Négatif	Négatif
GAH213	PITOA	PITOA	2023-05-12	OUI	21.3726	1959-01-01	male	OUI	OUI	BOUCHER	50	OUI	quotidien	OUI	quotidien	OUI	quotidien	Négatif	Négatif
GAH214	PITOA	PITOA	2023-05-12	OUI	51.3945	1983-01-01	male	NON	NON	BOUCHER	13	OUI	quotidien	OUI	quotidien	OUI	quotidien	Négatif	Négatif
GAH215	PITOA	PITOA	2023-05-12	OUI	29.3781	1985-01-01	male	NON	NON	BOUCHER	12	OUI	quotidien	OUI	quotidien	OUI	quotidien	Négatif	Négatif
GAH216	PITOA	PITOA	2023-05-12	OUI	64.4027	1995-01-01	male	NON	NON	BOUCHER	10	OUI	quotidien	OUI	quotidien	OUI	quotidien	Négatif	Négatif
GAH217	PITOA	PITOA	2023-05-12	OUI	40.3863	2023-01-01	male	OUI	OUI	BOUCHER	40	OUI	quotidien	OUI	quotidien	OUI	quotidien	Négatif	Négatif
GAH218	PITOA	PITOA	2023-05-12	OUI	38.3836	1985-01-01	male	NON	NON	BOUCHER	10	OUI	quotidien	OUI	quotidien	OUI	quotidien	Négatif	Positif	Négatif	Négatif
GAH219	PITOA	PITOA	2023-05-12	OUI	28.3781	1985-12-11	male	OUI	OUI	BOUCHER	12	OUI	quotidien	OUI	quotidien	OUI	quotidien	Négatif	Négatif
GAH220	PITOA	PITOA	2023-05-12	OUI	0.358904	2002-02-01	male	OUI	OUI	BOUCHER	10	OUI	quotidien	OUI	quotidien	OUI	quotidien	Négatif	Négatif
GAH221	PITOA	PITOA	2023-05-12	OUI	38.3836	1981-05-12	male	OUI	OUI	BOUCHER	13	OUI	quotidien	OUI	quotidien	OUI	quotidien	Négatif	Négatif
GAH222	PITOA	PITOA	2023-05-12	OUI	37.4411	2002-01-01	male	NON	NON	BOUCHER	10	OUI	quotidien	OUI	quotidien	OUI	quotidien	Négatif	Négatif
GAH223	PITOA	PITOA	2023-05-12	OUI	21.2877	1999-01-01	male	OUI	OUI	BOUCHER	11	OUI	quotidien	OUI	quotidien	OUI	quotidien	Négatif	Négatif
GAH224	PITOA	PITOA	2023-05-12	OUI	42.0274	2004-09-21	male	OUI	OUI	BOUCHER	3	OUI	quotidien	OUI	quotidien	OUI	quotidien	Positif	Négatif
GAH225	PITOA	PITOA	2023-05-12	OUI	21.3726	1982-01-01	male	NON	NON	BOUCHER	16	OUI	quotidien	OUI	quotidien	OUI	quotidien	Négatif	Négatif
GAH226	PITOA	PITOA	2023-05-12	OUI	24.3753	1964-01-01	male	OUI	OUI	BOUCHER	40	OUI	quotidien	OUI	quotidien	OUI	quotidien	Négatif	Négatif
GAH227	PITOA	PITOA	2023-05-12	OUI	18.6493	1982-01-01	male	OUI	OUI	BOUCHER	20	OUI	quotidien	OUI	quotidien	OUI	quotidien	Négatif	Négatif
GAH228	PITOA	PITOA	2023-05-12	OUI	41.3863	1984-01-01	male	NON	NON	BOUCHER	22	OUI	quotidien	OUI	quotidien	OUI	quotidien	Négatif	Négatif
GAH229	PITOA	PITOA	2023-05-12	OUI	59.4	2001-01-01	male	OUI	OUI	BOUCHER	2	OUI	quotidien	OUI	quotidien	OUI	quotidien	Négatif	Négatif
GAH230	PITOA	PITOA	2023-05-12	OUI	41.3863	2001-01-01	male	NON	NON	BOUCHER	4	OUI	quotidien	OUI	quotidien	OUI	quotidien	Négatif	Négatif
GAH231	PITOA	PITOA	2023-05-12	OUI	39.3863	2006-01-01	male	NON	NON	BOUCHER	4	OUI	quotidien	OUI	quotidien	OUI	quotidien	Négatif	Négatif
GAH232	PITOA	PITOA	2023-05-12	OUI	22.3726	1998-01-01	male	NON	NON	BOUCHER	2	OUI	quotidien	OUI	quotidien	OUI	quotidien	Négatif	Négatif
GAH233	PITOA	PITOA	2023-05-12	OUI	22.3726	1980-02-14	male	NON	NON	BOUCHER	15	OUI	quotidien	OUI	quotidien	OUI	quotidien	Négatif	Négatif
GAH234	PITOA	PITOA	2023-05-12	OUI	17.3699	1972-01-01	male	OUI	OUI	BOUCHER	30	OUI	quotidien	OUI	quotidien	OUI	quotidien	Négatif	Positif	Négatif	Négatif
GAH235	PITOA	PITOA	2023-05-12	OUI	25.3753	1976-01-12	male	NON	NON	BOUCHER	7	OUI	quotidien	OUI	quotidien	OUI	quotidien	Négatif	Positif	Négatif	Négatif
GAH236	PITOA	PITOA	2023-05-12	OUI	43.2685	1997-01-01	male	NON	NON	BOUCHER	13	OUI	quotidien	OUI	quotidien	OUI	quotidien	Négatif	Négatif
GAH237	PITOA	PITOA	2023-05-12	OUI	51.3945	1999-01-01	male	NON	NON	BOUCHER	11	OUI	quotidien	OUI	quotidien	OUI	quotidien	Négatif	Négatif
GAH238	PITOA	PITOA	2023-05-12	OUI	47.3616	2003-01-01	male	OUI	OUI	BOUCHER	4	OUI	quotidien	OUI	quotidien	OUI	quotidien	Négatif	Négatif
GAH239	PITOA	PITOA	2023-05-12	OUI	26.3753	2003-01-01	male	NON	NON	BOUCHER	5	OUI	quotidien	OUI	quotidien	OUI	quotidien	Positif	Négatif
GAH240	PITOA	PITOA	2023-05-12	OUI	24.3753	2002-01-01	male	OUI	OUI	BOUCHER	6	OUI	quotidien	OUI	quotidien	OUI	quotidien	Négatif	Négatif
GAH241	PITOA	PITOA	2023-05-12	OUI	20.3726	2006-01-01	male	NON	NON	BOUCHER	4	OUI	quotidien	OUI	quotidien	OUI	quotidien	Négatif	Négatif
GAH242	PITOA	PITOA	2023-05-12	OUI	20.3726	1965-01-01	male	OUI	OUI	BOUCHER	44	OUI	quotidien	OUI	quotidien	OUI	quotidien	Négatif	Négatif
GAH243	PITOA	PITOA	2023-05-12	OUI	21.3726	2000-01-01	male	NON	NON	BOUCHER	4	OUI	quotidien	OUI	quotidien	OUI	quotidien	Négatif	Négatif
GAH244	PITOA	PITOA	2023-05-12	OUI	17.3699	1998-01-01	male	OUI	OUI	BOUCHER	5	OUI	quotidien	OUI	quotidien	OUI	quotidien	Négatif	Négatif
GAH245	PITOA	PITOA	2023-05-12	OUI	58.3973	1996-02-19	male	NON	NON	BOUCHER	10	OUI	quotidien	OUI	quotidien	OUI	quotidien	Négatif	Positif	Négatif	Négatif
GAH246	PITOA	PITOA	2023-05-12	OUI	23.3753	1981-08-16	male	NON	NON	BOUCHER	20	OUI	quotidien	OUI	quotidien	OUI	quotidien	Négatif	Négatif
GAH247	PITOA	PITOA	2023-05-12	OUI	25.3753	1999-01-01	male	NON	NON	BOUCHER	10	OUI	quotidien	OUI	quotidien	OUI	quotidien	Négatif	Négatif
GAH248	PITOA	PITOA	2023-05-12	OUI	27.2438	1988-01-01	male	OUI	OUI	BOUCHER	20	OUI	quotidien	OUI	quotidien	OUI	quotidien	Négatif	Négatif
GAH249	PITOA	PITOA	2023-05-12	OUI	41.7644	1985-01-01	male	NON	NON	BOUCHER	13	OUI	quotidien	OUI	quotidien	OUI	quotidien	Négatif	Négatif
GAH250	PITOA	PITOA	2023-05-12	OUI	24.3753	1983-01-01	male	OUI	OUI	BOUCHER	20 ANQ	OUI	quotidien	OUI	quotidien	OUI	quotidien	Négatif	Négatif
GAH251	PITOA	PITOA	2023-05-12	OUI	35.3836	2006-01-01	male	NON	NON	BOUCHER	10	OUI	quotidien	OUI	quotidien	OUI	quotidien	Négatif	Négatif
GAH252	PITOA	PITOA	2023-05-12	OUI	38.3836	1986-01-01	male	OUI	OUI	BOUCHER	13	OUI	quotidien	OUI	quotidien	OUI	quotidien	Négatif	Négatif
GAH253	PITOA	PITOA	2023-05-12	OUI	40.3863	1997-01-01	male	NON	NON	BOUCHER	3	OUI	quotidien	OUI	quotidien	OUI	quotidien	Négatif	Négatif
GAH254	PITOA	PITOA	2023-05-12	OUI	17.3699	2002-01-01	male	NON	NON	BOUCHER	4	OUI	quotidien	OUI	quotidien	OUI	quotidien	Négatif	Négatif
GAH255	PITOA	PITOA	2023-05-12	OUI	37.3836	1992-01-01	male	OUI	OUI	BOUCHER	15	OUI	quotidien	OUI	quotidien	OUI	quotidien	Négatif	Négatif
GAH256	PITOA	PITOA	2023-05-12	OUI	26.3753	1973-01-01	male	OUI	OUI	BOUCHER	30	OUI	quotidien	OUI	quotidien	OUI	quotidien	Négatif	Négatif
GAH257	TOUPOURI-PITOA	PITOA	2023-05-12	OUI	21.3726	1990-03-07	male	NON	OUI	BERGER	20	OUI	quotidien	OUI	occasionnellement	OUI	quotidien	Négatif	Négatif
GAH258	MBERI-PITOA	PITOA	2023-05-12	OUI	31.3808	1980-01-01	male	NON	OUI	BERGER	35	OUI	quotidien	OUI	occasionnellement	OUI	quotidien	Négatif	Négatif
GAH260	MBERI-PITOA	PITOA	2023-05-12	OUI	50.3918	2010-01-01	male	NON	OUI	BERGER	4	OUI	quotidien	OUI	occasionnellement	OUI	quotidien	Négatif	Négatif
GAH261	MBERI-PITOA	PITOA	2023-05-12	OUI	33.2027	2004-01-01	male	NON	OUI	BERGER	13	OUI	quotidien	OUI	occasionnellement	OUI	quotidien	Négatif	Négatif
GAH262	MBERI-PITOA	PITOA	2023-05-12	OUI	43.389	2009-01-01	male	NON	OUI	BERGER	9	OUI	quotidien	OUI	occasionnellement	OUI	quotidien	Négatif	Positif	Négatif	Négatif
GAH263	MBERI-PITOA	PITOA	2023-05-12	OUI	13.3671	1993-01-01	femelle	NON	OUI	BERGER	25	OUI	quotidien	OUI	occasionnellement	OUI	quotidien	Négatif	Négatif
GAH264	MBERI-PITOA	PITOA	2023-05-12	OUI	19.3726	2008-01-01	femelle	NON	OUI	BERGER	9	OUI	quotidien	OUI	occasionnellement	OUI	quotidien	Positif	Négatif
GAH265	MBERI-PITOA	PITOA	2023-05-12	OUI	14.3671	2008-01-01	male	NON	OUI	BERGER	10	OUI	quotidien	OUI	occasionnellement	OUI	quotidien	Négatif	Négatif
GAH266	MBERI-PITOA	PITOA	2023-05-12	OUI	30.3781	1991-01-01	male	OUI	OUI	BERGER	10	OUI	quotidien	OUI	quotidien	OUI	quotidien	Négatif	Négatif
GAH267	MBERI-PITOA	PITOA	2023-05-12	OUI	15.3699	1968-01-01	male	NON	OUI	BERGER	45	OUI	quotidien	OUI	quotidien	OUI	quotidien	Négatif	Positif	Négatif	Négatif
GAH268	MBERI-PITOA	PITOA	2023-05-12	OUI	15.3699	2001-01-01	male	OUI	OUI	BERGER	10	OUI	quotidien	OUI	quotidien	OUI	quotidien	Négatif	Positif	Négatif	Négatif
GAH269	MBERI-PITOA	PITOA	2023-05-12	OUI	32.3808	2013-01-01	femelle	NON	OUI	BERGER	5	OUI	quotidien	OUI	quotidien	OUI	quotidien	Négatif	Négatif
GAH270	SABEWA ( GAROUA III )	Garoua 3	2023-05-13	OUI	55.3973	2006-01-01	male	OUI	OUI	BERGER		OUI	quotidien	OUI	quotidien	OUI	quotidien	Négatif	Négatif
GAH271	SABEWA ( GAROUA III )	Garoua 3	2023-05-13	OUI	22.3726	2003-01-01	male	OUI	OUI	BERGER	10	OUI	quotidien	OUI	quotidien	OUI	quotidien	Négatif	Négatif
GAH272	SABEWA ( GAROUA III )	Garoua 3	2023-05-13	OUI	10.3644	2007-01-01	male	OUI	OUI	BERGER	4	OUI	quotidien	OUI	quotidien	OUI	quotidien	Négatif	Négatif
GAH273	SABEWA ( GAROUA III )	Garoua 3	2023-05-13	OUI	17.3726	2008-01-01	male	OUI	OUI	BERGER	15	OUI	quotidien	OUI	quotidien	OUI	quotidien	Négatif	Négatif
GAH274	SABEWA ( GAROUA III )	Garoua 3	2023-05-13	OUI	20.3753	1978-01-01	male	OUI	OUI	BERGER	40	OUI	quotidien	OUI	quotidien	OUI	quotidien	Négatif	Négatif
GAH275	SABEWA ( GAROUA III )	Garoua 3	2023-05-13	OUI	16.3726	1998-01-01	male	OUI	OUI	BERGER	10	OUI	quotidien	OUI	quotidien	OUI	quotidien	Négatif	Négatif
GAH277	SABEWA ( GAROUA III )	Garoua 3	2023-05-13	OUI	15.3726	1977-01-01	male	OUI	OUI	BERGER	18	OUI	quotidien	OUI	quotidien	OUI	quotidien	Négatif	Négatif
GAH278	SABEWA ( GAROUA III )	Garoua 3	2023-05-13	OUI	45.3918	2009-01-01	male	OUI	OUI	BERGER	15	OUI	quotidien	OUI	quotidien	OUI	quotidien	Négatif	Négatif
GAH279	SABEWA ( GAROUA III )	Garoua 3	2023-05-13	OUI	25.3781	2002-01-01	male	OUI	OUI	BERGER	10	OUI	quotidien	OUI	quotidien	OUI	quotidien	Négatif	Négatif
GAH281	SABEWA ( GAROUA III )	Garoua 3	2023-05-13	OUI	46.3918	2007-01-01	male	OUI	OUI	BERGER	4	OUI	quotidien	OUI	quotidien	OUI	quotidien	Négatif	Négatif
GAH282	SABEWA ( GAROUA III )	Garoua 3	2023-05-13	OUI	14.3699	2009-01-01	male	OUI	OUI	BERGER		OUI	quotidien	OUI	quotidien	OUI	quotidien	Négatif	Positif	Négatif	Négatif
GAH284	SABEWA ( GAROUA III )	Garoua 3	2023-05-13	OUI	21.3753	2006-01-01	male	OUI	OUI	BERGER	3	OUI	quotidien	OUI	quotidien	OUI	quotidien	Négatif	Négatif
GAH285	SABEWA ( GAROUA III )	Garoua 3	2023-05-13	OUI	16.3726	2005-01-01	male	OUI	OUI	BERGER		OUI	quotidien	OUI	quotidien	OUI	quotidien	Négatif	Négatif
GAH286	DJALINGO	Garoua 3	2023-05-13	OUI	14.3699	1991-05-12	male	NON	OUI	BOUCHER	21	OUI	quotidien	OUI	quotidien	OUI	quotidien	Négatif	Négatif
GAH287	DJALINGO	Garoua 3	2023-05-13	OUI	17.3726	1972-01-01	male	NON	OUI	BOUCHER	21	OUI	quotidien	OUI	quotidien	OUI	quotidien	Négatif	Négatif
GAH288	DJALINGO	Garoua 3	2023-05-13	OUI	18.3726	1998-10-12	male	NON	OUI	BOUCHER	4	OUI	quotidien	OUI	occasionnellement	OUI	quotidien	Négatif	Négatif
GAH289	DJALINGO	Garoua 3	2023-05-13	OUI	32.0247	1986-01-01	male	NON	OUI	BOUCHER	11	OUI	quotidien	OUI	hebdomadaire	OUI	quotidien	Négatif	Négatif
GAH290	TSAKE PITOA	PITOA	2023-05-14	OUI	51.3973	1988-01-01	male	NON	OUI	BERGER	35	OUI	quotidien	OUI	quotidien	OUI	quotidien	Positif	Négatif
GAH291	TSAKE PITOA	PITOA	2023-05-14	OUI	24.6	1988-01-01	male	OUI	OUI	BERGER	35	OUI	quotidien	OUI	quotidien	OUI	quotidien	Positif	Négatif
GAH292	BOCKLE GAROUA III	Garoua 3	2023-05-14	OUI	37.3863	1985-11-20	male	NON	OUI	VETERINAIRE	15	OUI	hebdomadaire	NON		OUI	quotidien	Négatif	Négatif
GAH293	ABATTOIR PITOA	PITOA	2023-05-14	OUI	35.389	1994-09-05	male	NON	OUI	VETERINAIRE	6	OUI	hebdomadaire	NON		OUI	occasionnellement	Négatif	Négatif
GAH296	ABATTOIR PITOA	PITOA	2023-05-14	OUI	35.389	1973-07-02	male	NON	OUI	BOUCHER	36	OUI	quotidien	NON		OUI	occasionnellement	Négatif	Négatif
GAH297	ABATTOIR PITOA	PITOA	2023-05-14	OUI	37.5041	2003-01-01	male	NON	OUI	BOUCHER	10	OUI	quotidien	NON		OUI	quotidien	Positif	Négatif
GAH298	ABATTOIR PITOA	PITOA	2023-05-14	OUI	28.7068	1989-01-01	male	NON	OUI	BOUCHER	7	OUI	quotidien	NON		OUI	quotidien	Positif	Négatif
GAH299	ABATTOIR PITOA	PITOA	2023-05-14	OUI	49.8986	2001-01-01	male	NON	OUI	BOUCHER	7	OUI	quotidien	NON		OUI	quotidien	Négatif	Négatif
GAH300	ABATTOIR PITOA	PITOA	2023-05-14	OUI	20.3781	1998-01-01	male	NON	OUI	BOUCHER	16	OUI	quotidien	NON		OUI	quotidien	Négatif	Négatif
GAH301	ABATTOIR PITOA	PITOA	2023-05-14	OUI	34.3863	1982-01-01	male	NON	OUI	BOUCHER	30	OUI	quotidien	NON		OUI	quotidien	Négatif	Négatif
GAH302	ABATTOIR PITOA	PITOA	2023-05-14	OUI	22.3781	1969-01-01	male	NON	OUI	BOUCHER	40	OUI	quotidien	NON		OUI	quotidien	Négatif	Négatif
GAH303	ABATTOIR PITOA	PITOA	2023-05-14	OUI	25.3808	1993-01-01	male	NON	OUI	BOUCHER	12	OUI	quotidien	NON		OUI	quotidien	Positif	Négatif
GAH304	ABATTOIR PITOA	PITOA	2023-05-14	OUI	41.3918	1993-01-01	male	NON	OUI	BOUCHER	15	OUI	quotidien	NON		OUI	quotidien	Négatif	Négatif
GAH305	ABATTOIR PITOA	PITOA	2023-05-14	OUI	54.4	1984-01-01	male	NON	OUI	BOUCHER	10	OUI	quotidien	NON		OUI	quotidien	Positif	Négatif
GAH306	ABATTOIR PITOA	PITOA	2023-05-14	OUI	30.3836	1978-01-01	male	NON	OUI	BOUCHER	20	OUI	quotidien	NON		OUI	quotidien	Positif	Négatif
GAH307	ABATTOIR PITOA	PITOA	2023-05-14	OUI	30.3836	1986-01-01	male	NON	OUI	BOUCHER	20	OUI	quotidien	NON		OUI	quotidien	Négatif	Négatif
GAH308	ABATTOIR PITOA	PITOA	2023-05-14	OUI	39.3918	2001-01-01	male	NON	OUI	BOUCHER	15	OUI	quotidien	NON		OUI	quotidien	Négatif	Négatif
GAH309	ABATTOIR PITOA	PITOA	2023-05-14	OUI	45.3945	1994-01-01	male	NON	OUI	BOUCHER	10	OUI	quotidien	NON		OUI	quotidien	Négatif	Négatif
GAH310	ABATTOIR PITOA	PITOA	2023-05-14	OUI	37.389	1982-01-01	male	NON	OUI	BOUCHER	27	OUI	quotidien	NON		OUI	quotidien	Négatif	Négatif
GAH311	ABATTOIR PITOA	PITOA	2023-05-14	OUI	22.3781	1996-01-01	male	NON	OUI	BOUCHER	18	OUI	quotidien	NON		OUI	quotidien	Positif	Négatif
GAH312	ABATTOIR PITOA	PITOA	2023-05-14	OUI	29.3836	2003-01-01	male	NON	OUI	BOUCHER	13	OUI	quotidien	NON		OUI	quotidien	Négatif	Négatif
GAH313	ABATTOIR PITOA	PITOA	2023-05-14	OUI	41.3918	1995-01-01	male			BOUCHER	4	OUI	quotidien	NON		OUI	quotidien	Négatif	Négatif
GAH314	ABATTOIR PITOA	PITOA	2023-05-14	OUI	27.3836	2008-01-01	male	NON	OUI	BOUCHER	4	OUI	quotidien	NON		OUI	quotidien	Positif	Négatif
GAH315	ABATTOIR PITOA	PITOA	2023-05-14	OUI	20.3781	2006-01-01	male	NON	OUI	BOUCHER	4	OUI	quotidien	NON		OUI	quotidien	Négatif	Négatif
GAH316	ABATTOIR PITOA	PITOA	2023-05-14	OUI	28.3836	1971-01-01	male	NON	OUI	BOUCHER	31	OUI	quotidien	NON		OUI	quotidien	Négatif	Négatif
GAH317	ABATTOIR PITOA	PITOA	2023-05-14	OUI	15.3753	2004-01-01	male	NON	OUI	BOUCHER	10	OUI	quotidien	NON		OUI	quotidien	Négatif	Négatif
GAH318	ABATTOIR PITOA	PITOA	2023-05-14	OUI	17.3753	1973-01-01	male	NON	OUI	BOUCHER	25	OUI	quotidien	NON		OUI	quotidien	Négatif	Négatif
GAH319	ABATTOIR PITOA	PITOA	2023-05-14	OUI	52.4	2004-01-01	male	NON	OUI	BOUCHER	02 SEMAINES	OUI	quotidien	NON		OUI	quotidien	Négatif	Négatif
GAH320	ABATTOIR PITOA	PITOA	2023-05-14	OUI	19.3781	1995-01-01	male	NON	OUI	BOUCHER	18	OUI	quotidien	NON		OUI	quotidien	Négatif	Négatif
GAH321	ABATTOIR PITOA	PITOA	2023-05-14	OUI	50.3973	2000-01-01	male	NON	OUI	BOUCHER	4	OUI	quotidien	NON		OUI	quotidien	Négatif	Positif	Négatif	Négatif
GAH322	ABATTOIR PITOA	PITOA	2023-05-14	OUI	19.3781	2004-01-01	male	NON	OUI	BOUCHER	2	OUI	quotidien	NON		OUI	quotidien	Négatif	Négatif
GAH323	ABATTOIR PITOA	PITOA	2023-05-14	OUI	28.3836	1992-01-01	male	NON	OUI	BOUCHER	20	OUI	quotidien	NON		OUI	quotidien	Négatif	Négatif
GAH324	NGONG	TCHEBOA	2023-05-15	OUI	23.3808	1975-01-01	male	OUI	OUI	BERGER	30	OUI	quotidien	OUI	quotidien	OUI	quotidien	Négatif	Négatif
GAH325	NGONG	TCHEBOA	2023-05-15	OUI	19.3781	1991-10-30	male	NON	OUI	BERGER	12	OUI	quotidien	OUI	quotidien	OUI	quotidien	Négatif	Négatif
GAH326	NGONG	TCHEBOA	2023-05-15	OUI	31.3863	1973-01-01	male	OUI	OUI	BERGER	27	OUI	quotidien	OUI	quotidien	OUI	quotidien	Négatif	Négatif
GAH327	NGONG	TCHEBOA	2023-05-15	OUI	48.4	1994-07-23	male	NON	OUI	BERGER	15	OUI	quotidien	OUI	quotidien	OUI	quotidien	Négatif	Positif	Négatif	Négatif
GAH328	NGONG	TCHEBOA	2023-05-15	OUI	31.5616	1974-01-01	male	OUI	OUI	BERGER	15	OUI	quotidien	OUI	quotidien	OUI	quotidien	Négatif	Négatif
GAH329	NGONG	TCHEBOA	2023-05-15	OUI	50.4	1988-01-01	male	NON	OUI	BERGER	20	OUI	quotidien	OUI	quotidien	OUI	quotidien	Positif	Négatif	Négatif	Positif
GAH330	NGONG	TCHEBOA	2023-05-15	OUI	28.8301	1980-11-10	male	NON	NON	VETERINAIRE	19	OUI	occasionnellement	OUI	quotidien	OUI	quotidien	Négatif	Négatif
GAH331	NGONG	TCHEBOA	2023-05-15	OUI	49.4	1973-01-01	male	NON	OUI	BERGER	30	OUI	hebdomadaire	OUI	quotidien	OUI	quotidien	Positif	Négatif	Négatif	Positif
GAH332	NGONG	TCHEBOA	2023-05-15	OUI	35.3918	1991-10-18	male	NON	OUI	VETERINAIRE	7	OUI	hebdomadaire	NON		OUI	quotidien	Négatif	Négatif
GAH333	NGONG	TCHEBOA	2023-05-15	OUI	42.537	2003-01-01	male	NON	OUI	BERGER	10	OUI	hebdomadaire	OUI	quotidien	OUI	quotidien	Négatif	Négatif
GAH334	NGONG	TCHEBOA	2023-05-15	OUI	50.4	1986-06-13	male	NON	NON	VETERINAIRE	17	OUI	quotidien	OUI	quotidien	OUI	quotidien	Négatif	Négatif
GAH335	NGONG	TCHEBOA	2023-05-15	OUI	31.5945	2023-05-15	male	NON	OUI	BERGER	3	OUI	hebdomadaire	OUI	quotidien	OUI	quotidien	Négatif	Négatif
GAH336	NGONG	TCHEBOA	2023-05-15	OUI	20.3808	1976-08-12	male	NON	OUI	BERGER	20	OUI	hebdomadaire	OUI	quotidien	OUI	quotidien	Négatif	Négatif
GAH337	NGONG	TCHEBOA	2023-05-15	OUI	36.9452	2003-11-04	male	NON	OUI	BERGER	10	OUI	quotidien	OUI	quotidien	OUI	quotidien	Négatif	Négatif
GAH338	NGONG	TCHEBOA	2023-05-15	OUI	0	1998-01-01	male	NON	OUI	BERGER	20	OUI	hebdomadaire	OUI	quotidien	OUI	quotidien	Négatif	Négatif
GAH339	NGONG	TCHEBOA	2023-05-15	OUI	46.7863	1933-01-01	male	NON	OUI	BERGER	50	OUI	quotidien	OUI	quotidien	OUI	quotidien	Positif	Positif
GAH340	NGONG	TCHEBOA	2023-05-15	OUI	19.5397	1985-11-10	male	NON	OUI	BERGER	5	OUI	hebdomadaire	OUI	quotidien	OUI	quotidien	Négatif	Négatif
GAH341	NGONG	TCHEBOA	2023-05-15	OUI	25.3836	2001-05-09	male	NON	OUI	BERGER	10	OUI	hebdomadaire	OUI	quotidien	OUI	quotidien	Négatif	Négatif
GAH342	NGONG	TCHEBOA	2023-05-15	OUI	90.4274	1986-01-17	male	NON	OUI	BERGER	27	OUI	hebdomadaire	OUI	quotidien	OUI	quotidien	Négatif	Négatif
GAH343	NGONG	TCHEBOA	2023-04-15	OUI	37.5342	1981-01-01	male	NON	OUI	BERGER	37	OUI	quotidien	NON		OUI	quotidien	Négatif	Négatif
GAH344	NGONG	TCHEBOA	2023-05-15	OUI	22.0301	1994-01-01	male	NON	OUI	BOUCHER		NON		NON		NON		Négatif	Négatif
GAH345	NGONG	TCHEBOA	2023-05-15	OUI	37.3479	1979-01-01	male	NON	OUI	BERGER	15	OUI	quotidien	OUI	quotidien	OUI	quotidien	Négatif	Négatif
GAH346	NGONG	TCHEBOA	2023-05-15	OUI	42.3123	1982-12-12	male	NON	OUI	BERGER	13	OUI	quotidien	OUI	quotidien	OUI	quotidien	Positif	Positif
GAH347	NGONG	TCHEBOA	2023-05-15	OUI	29.3863	1985-01-01	male	NON	OUI	BERGER	12	OUI	quotidien	OUI	quotidien	OUI	quotidien	Positif	Négatif	Négatif	Positif
GAH348	NGONG	TCHEBOA	2023-05-15	OUI	44.3973	1976-11-22	male	NON	OUI	BERGER	27	OUI	quotidien	OUI	quotidien	OUI	quotidien	Négatif	Négatif
GAH349	NGONG	TCHEBOA	2023-05-15	OUI	40.4493	1981-06-02	male	NON	OUI	BERGER	22	OUI	quotidien	OUI	quotidien	OUI	quotidien	Positif	Négatif	Négatif	Positif
GAH350	NGONG	TCHEBOA	2023-05-15	OUI	38.3918	1983-01-08	male	NON	OUI	BERGER	25	OUI	quotidien	OUI	quotidien	OUI	quotidien	Négatif	Négatif
GAH351	NGONG	TCHEBOA	2023-05-15	OUI	46.5068	1985-01-01	male	NON	OUI	BERGER	5	OUI	quotidien	OUI	quotidien	OUI	quotidien	Négatif	Négatif
GAH352	NGONG	TCHEBOA	2023-05-15	OUI	41.9781	2005-01-01	male	NON	OUI	BERGER	10	OUI	quotidien	OUI	quotidien	OUI	quotidien	Négatif	Négatif
GAH353	NGONG	TCHEBOA	2023-05-15	OUI	40.3753	2002-01-01	male	NON	OUI	BERGER	6	OUI	quotidien	OUI	quotidien	OUI	quotidien	Négatif	Négatif
GAH354	NGONG	TCHEBOA	2023-05-15	OUI	38.3918	2005-01-01	male	NON	NON	BERGER	10	NON		NON		OUI	quotidien	Négatif	Négatif
GAH355	NGONG	TCHEBOA	2023-05-15	OUI	18.3781	1978-01-01	male	NON	OUI	BERGER	20	OUI	quotidien	OUI	quotidien	OUI	quotidien	Négatif	Négatif
GAH356	NGONG	TCHEBOA	2023-05-15	OUI	21.3808	1988-01-01	male	NON	OUI	BERGER	20 NAS	OUI	quotidien	OUI	quotidien	OUI	quotidien	Négatif	Négatif
GAH357	NGONG	TCHEBOA	2023-05-15	OUI	18.3781	1992-01-01	male	NON	OUI	BERGER	24	OUI	quotidien	OUI	quotidien	OUI	quotidien	Positif	Négatif	Négatif	Positif
GAH358	NGONG	TCHEBOA	2023-05-15	OUI	45.3973	2000-01-01	male	NON	OUI	BERGER	20	OUI	quotidien	OUI	quotidien	OUI	quotidien	Négatif	Négatif
GAH359	NGONG	TCHEBOA	2023-05-15	OUI	35.3918	1991-01-16	male	NON	OUI	BERGER	24	OUI	quotidien	OUI	quotidien	OUI	quotidien	Négatif	Négatif	Négatif	Négatif
GAH360	NGONG	TCHEBOA	2023-05-15	OUI	31.389	1996-12-26	male	NON	OUI	BERGER	20	OUI	quotidien	OUI	quotidien	OUI	quotidien	Négatif	Négatif	Négatif	Négatif
GAH361	NGONG	TCHEBOA	2023-05-15	OUI	23.3836	1976-01-01	male	NON	OUI	BERGER	25	OUI	quotidien	OUI	quotidien	OUI	quotidien	Négatif	Négatif
GAH362	GAROUA 1	Garoua 1	2023-05-23	OUI	32.3479	1980-01-01	male	OUI	OUI	BOUCHER	32	OUI	quotidien	NON		OUI	quotidien	Négatif	Négatif
GAH363	GAROUA 1	Garoua 1	2023-05-23	OUI	26.4	1982-01-01	male	OUI	OUI	BOUCHER	28	OUI	quotidien	NON		OUI	quotidien	Négatif	Négatif
GAH364	GAROUA 1	Garoua 1	2023-05-23	OUI	47.4	1978-01-01	male	NON	OUI	BOUCHER	30	OUI	quotidien	OUI	occasionnellement	OUI	quotidien	Négatif	Négatif
GAH365	GAROUA 1	Garoua 1	2023-05-23	OUI	43.4192	1985-01-01	male	OUI	OUI	BOUCHER	15	OUI	quotidien	NON		OUI	quotidien	Négatif	Négatif
GAH366	GAROUA 1	Garoua 1	2023-05-23	OUI	41.4164	1991-01-01	male	NON	OUI	BOUCHER	15	OUI	quotidien	OUI	hebdomadaire	OUI	quotidien	Négatif	Négatif
GAH367	GAROUA 1	Garoua 1	2023-05-23	OUI	45.4192	1998-01-01	male	OUI	OUI	BOUCHER	3	OUI	quotidien	NON		OUI	quotidien	Négatif	Négatif
GAH368	GAROUA 1	Garoua 1	2023-05-23	OUI	38.4137	1981-01-01	male	NON	OUI	BOUCHER	30	OUI	quotidien	OUI	hebdomadaire	OUI	quotidien	Négatif	Négatif
GAH369	GAROUA 1	Garoua 1	2023-05-23	OUI	32.411	1974-01-01	male	NON	OUI	BOUCHER	30	OUI	quotidien	NON		OUI	quotidien	Négatif	Négatif
GAH370	GAROUA 1	Garoua 1	2023-05-23	OUI	25.4055	1967-01-01	male	OUI	OUI	VETERINAIRE	3	OUI	quotidien	OUI	hebdomadaire	OUI	quotidien	Négatif	Négatif
GAH371	GAROUA 1	Garoua 1	2023-05-23	OUI	42.4164	1993-06-20	male	NON	NON	BOUCHER	10	OUI	quotidien	NON		OUI	quotidien	Négatif	Négatif
GAH372	GAROUA 1	Garoua 1	2023-05-23	OUI	49.4219	1986-01-01	male	OUI	OUI	BOUCHER	10	OUI	quotidien	NON		OUI	quotidien	Négatif	Négatif
GAH373	GAROUA 1	Garoua 1	2023-05-23	OUI	56.4274	1960-01-01	male	NON	OUI	BOUCHER	29	OUI	quotidien	NON		OUI	quotidien	Négatif	Négatif
GAH374	GAROUA 1	Garoua 1	2023-05-23	OUI	29.9425	1966-01-01	male	NON	OUI	BOUCHER	11	OUI	quotidien	NON		OUI	quotidien	Négatif	Négatif
GAH375	GAROUA 1	Garoua 1	2023-05-23	OUI	37.4137	1990-01-01	male	OUI	OUI	BOUCHER	12	OUI	quotidien	NON		OUI	quotidien	Négatif	Négatif
GAH376	GAROUA 1	Garoua 1	2023-05-23	OUI	63.4329	1991-01-01	male	NON	OUI	BOUCHER	10	OUI	quotidien	NON		OUI	quotidien	Négatif	Négatif
GAH377	GAROUA 1	Garoua 1	2023-05-23	OUI	57.4274	1983-01-01	male	NON	NON	BOUCHER	15	OUI	quotidien	NON		OUI	quotidien	Négatif	Négatif
GAH378	GAROUA 1	Garoua 1	2023-05-23	OUI	33.411	1973-01-01	male	NON	OUI	BOUCHER	35	OUI	quotidien	NON		OUI	quotidien	Négatif	Négatif
GAH379	GAROUA 1	Garoua 1	2023-05-23	OUI	32.411	1967-01-01	male	OUI	OUI	BOUCHER	10	OUI	quotidien	OUI	quotidien	OUI	quotidien	Négatif	Positif	Négatif	Négatif
GAH380	GAROUA 1	Garoua 1	2023-05-23	OUI	40.4164	1996-01-01	male	NON	NON	BOUCHER	8	OUI	quotidien	NON		OUI	quotidien	Négatif	Négatif
GAH381	GAROUA 1	Garoua 1	2023-05-23	OUI	50.4219	1969-09-19	male	NON	NON	BOUCHER	40	OUI	quotidien	NON		OUI	quotidien	Négatif	Négatif
GAH382	GAROUA 1	Garoua 1	2023-05-23	OUI	56.4274	1995-01-01	male	NON	NON	BOUCHER	10	OUI	quotidien	OUI	quotidien	OUI	quotidien	Négatif	Négatif
GAH383	GAROUA 1	Garoua 1	2023-05-23	OUI	27.4082	1999-08-10	male	NON	NON	BOUCHER	5	OUI	quotidien	OUI	quotidien	OUI	quotidien	Négatif	Négatif
GAH384	GAROUA 1	Garoua 1	2023-05-23	OUI	53.7096	1982-01-01	male	OUI	NON	BOUCHER	19	OUI	quotidien	OUI	quotidien	OUI	quotidien	Négatif	Négatif
GAH385	GAROUA 1	Garoua 1	2023-05-23	OUI	28.4082	2000-01-01	male	NON	NON	BOUCHER	8	OUI	quotidien	OUI	occasionnellement	OUI	quotidien	Négatif	Négatif
GAH386	GAROUA 1	Garoua 1	2023-05-23	OUI	23.8	1967-01-01	male	NON	NON	VETERINAIRE	7	OUI	quotidien	OUI	quotidien	OUI	quotidien	Négatif	Négatif
GAH387	GAROUA 1	Garoua 1	2023-05-23	OUI	41.4164	1996-01-01	male	NON	OUI	BOUCHER	4	OUI	quotidien	NON		OUI	quotidien	Négatif	Négatif
GAH388	GAROUA 1	Garoua 1	2023-05-23	OUI	23.4055	2002-04-07	male	NON	OUI	BOUCHER	4	OUI	quotidien	NON		OUI	quotidien	Négatif	Négatif
GAH389	GAROUA 1	Garoua 1	2023-05-23	OUI	56.4274	1958-01-01	male	NON	NON	BOUCHER	35	OUI	hebdomadaire	NON		OUI	quotidien	Positif	Négatif	Négatif	Positif
GAH390	GAROUA 1	Garoua 1	2023-05-23	OUI	27.4082	1994-01-01	male	NON	NON	BOUCHER	7	OUI	quotidien	OUI	occasionnellement	OUI	quotidien	Négatif	Négatif
GAH391	GAROUA 1	Garoua 1	2023-05-23	OUI	21.1397	1985-01-01	male	NON	OUI	BOUCHER	15	OUI	quotidien	NON		OUI	quotidien	Négatif	Négatif
GAH392	GAROUA 1	Garoua 1	2023-05-23	OUI	65.4329	1988-03-13	male	NON	OUI	BOUCHER	20	OUI	quotidien	OUI	quotidien	OUI	quotidien	Négatif	Négatif
GAH393	GAROUA 1	Garoua 1	2023-05-23	OUI	29.4082	1998-01-01	male	NON	OUI	BOUCHER	3	OUI	quotidien	OUI	quotidien	OUI	quotidien	Négatif	Négatif
GAH394	GAROUA 1	Garoua 1	2023-05-23	OUI	38.4137	1983-01-01	male	OUI	OUI	BOUCHER	26	OUI	quotidien	OUI	quotidien	OUI	quotidien	Négatif	Négatif
GAH395	GAROUA 1	Garoua 1	2023-05-23	OUI	35.2164	1999-01-01	male	NON	NON	BOUCHER	6	OUI	quotidien	OUI	quotidien	OUI	quotidien	Négatif	Négatif
GAH396	GAROUA 1	Garoua 1	2023-05-23	OUI	25.4055	1987-01-01	male	NON	NON	BOUCHER	14	OUI	quotidien	OUI	quotidien	OUI	quotidien	Négatif	Négatif
GAH397	GAROUA 1	Garoua 1	2023-05-23	OUI	40.4164	1988-06-05	male	OUI	OUI	BOUCHER	3	OUI	quotidien	OUI	quotidien	OUI	quotidien	Négatif	Négatif
GAH398	GAROUA 1	Garoua 1	2023-05-23	OUI	24.4055	1980-01-01	male	NON	NON	BOUCHER	24	NON		NON		OUI	quotidien	Négatif	Négatif
GAH399	GAROUA 1	Garoua 1	2023-05-23	OUI	36.4137	2001-01-01	male	NON	NON	BOUCHER	01 AN	OUI	quotidien	NON		OUI	quotidien	Négatif	Négatif
GAH400	GAROUA 1	Garoua 1	2023-05-23	OUI	34.9863	1975-01-01	male	NON	NON	BOUCHER	23	OUI	quotidien	NON		OUI	quotidien	Négatif	Négatif
GAH401	GAROUA 1	Garoua 1	2023-05-23	OUI	43.4192	1983-01-01	male	NON	NON	BOUCHER	10	OUI	quotidien	NON		OUI	quotidien	Positif	Négatif	Négatif	Négatif
GAH402	GAROUA 1	Garoua 1	2023-05-23	OUI	22.4027	2008-01-01	male	OUI	NON	BOUCHER	2	OUI	quotidien	OUI	quotidien	OUI	quotidien	Négatif	Négatif
GAH403	GAROUA 1	Garoua 1	2023-05-23	OUI	48.4219	1980-01-01	male	NON	OUI	BOUCHER	23	OUI	quotidien	NON		OUI	quotidien	Positif	Négatif	Négatif	Positif
GAH404	GAROUA 1	Garoua 1	2023-05-23	OUI	40.4164	1992-01-01	male	NON	NON	BOUCHER	20	OUI	quotidien	NON		OUI	quotidien	Négatif	Négatif
GAH405	GAROUA 1	Garoua 1	2023-05-23	OUI	15.4	1969-01-01	male	NON	NON	BOUCHER	30	OUI	quotidien	OUI	quotidien	OUI	quotidien	Négatif	Négatif
GAH406	GAROUA 1	Garoua 1	2023-05-23	OUI	43.4192	1973-01-01	male	OUI	OUI	BOUCHER	30	OUI	quotidien	OUI	quotidien	OUI	quotidien	Positif	Négatif	Négatif	Positif
GAH407	GAROUA 1	Garoua 1	2023-05-23	OUI	31.411	1985-05-04	male	NON	NON	BOUCHER	15	OUI	quotidien	OUI	quotidien	OUI	quotidien	Négatif	Négatif
GAH409	GAROUA 1	Garoua 1	2023-05-23	OUI	54.4247	1966-08-20	male	NON	OUI	BOUCHER	32	OUI	quotidien	OUI	quotidien	OUI	quotidien	Négatif	Négatif
GAH410	GAROUA 1	Garoua 1	2023-05-23	OUI	50.4219	1973-01-01	male	NON	NON	BOUCHER	30	OUI	quotidien	NON		OUI	quotidien	Négatif	Négatif
GAH411	GAROUA 1	Garoua 1	2023-05-23	OUI	38.0767	1960-01-01	male	NON	NON	BOUCHER	30	OUI	quotidien	OUI	quotidien	OUI	quotidien	Négatif	Négatif
GAH412	GAROUA 1	Garoua 1	2023-05-23	OUI	56.7945	1982-01-01	male	OUI	OUI	BOUCHER	10	OUI	quotidien	OUI	quotidien	OUI	quotidien	Négatif	Négatif
GAH413	GAROUA 1	Garoua 1	2023-05-23	OUI	50.4219	2000-09-07	male	NON	OUI	BOUCHER	01 AN	OUI	quotidien	OUI	quotidien	OUI	quotidien	Négatif	Négatif
GAH414	GAROUA 1	Garoua 1	2023-05-23	OUI	63.4329	1996-01-01	male	NON	NON	BOUCHER	7	OUI	quotidien	NON		OUI	quotidien	Négatif	Négatif
GAH415	GAROUA 1	Garoua 1	2023-05-23	OUI	41.4164	1961-01-01	male	NON	OUI	BOUCHER	45	OUI	quotidien	OUI	quotidien	OUI	quotidien	Positif	Positif
GAH416	GAROUA 1	Garoua 1	2023-05-23	OUI	22.7205	1986-04-10	male	OUI	OUI	BOUCHER	22	OUI	quotidien	NON		OUI	quotidien	Négatif	Négatif
GAH417	GAROUA 1	Garoua 1	2023-05-23	OUI	27.4082	1974-01-01	male	OUI	OUI	BOUCHER	26	OUI	quotidien	OUI	quotidien	OUI	quotidien	Négatif	Négatif
GAH418	GAROUA 1	Garoua 1	2023-05-23	OUI	62.4301	1975-01-01	male	NON	NON	BOUCHER	20	OUI	quotidien	OUI	quotidien	OUI	quotidien	Négatif	Négatif
GAH419	GAROUA 1	Garoua 1	2023-05-23	OUI	37.1425	1998-01-01	male	NON	NON	BOUCHER	6	OUI	quotidien	NON		OUI	quotidien	Négatif	Négatif
GAH420	GAROUA 1	Garoua 1	2023-05-23	OUI	49.4219	1987-01-20	male	NON	NON	BOUCHER	20	OUI	quotidien	OUI	quotidien	OUI	quotidien	Négatif	Négatif
GAH421	GAROUA 1	Garoua 1	2023-05-23	OUI	48.4219	1978-01-01	male	NON	NON	BOUCHER	30	OUI	quotidien	OUI	quotidien	OUI	quotidien	Négatif	Négatif
GAH422	GAROUA 1	Garoua 1	2023-05-23	OUI	25.4055	2001-01-01	male	OUI	OUI	BOUCHER	6	OUI	quotidien	OUI	quotidien	OUI	quotidien	Négatif	Positif	Négatif	Négatif
GAH423	GAROUA 1	Garoua 1	2023-05-23	OUI	36.3616	1994-01-01	male	NON	OUI	BOUCHER	5	OUI	quotidien	OUI	occasionnellement	OUI	quotidien	Négatif	Négatif
GAH424	GAROUA 1	Garoua 1	2023-05-23	OUI	45.4192	1998-01-01	male	NON	NON	BOUCHER	6	OUI	quotidien	OUI	quotidien	OUI	quotidien	Positif	Négatif	Négatif	Positif
GAH425	GAROUA 1	Garoua 1	2023-05-23	OUI	22.4027	1996-01-01	male	NON	NON	BOUCHER	15	OUI	quotidien	NON		OUI	quotidien	Négatif	Négatif
GAH426	GAROUA 1	Garoua 1	2023-05-23	OUI	29.4082	1981-01-01	male	NON	NON	BOUCHER	20	OUI	quotidien	NON		OUI	quotidien	Négatif	Négatif
GAH427	GAROUA 1	Garoua 1	2023-05-23	OUI	25.4055	2003-01-01	male	NON	NON	BOUCHER	6	OUI	quotidien	OUI	quotidien	OUI	quotidien	Négatif	Négatif
GAH428	GAROUA 1	Garoua 1	2023-05-23	OUI	27.4082	1995-09-17	male	NON	OUI	BOUCHER	4	OUI	quotidien	OUI	quotidien	OUI	quotidien	Négatif	Négatif
GAH429	GAROUA 1	Garoua 1	2023-05-23	OUI	42.4164	2001-01-01	male	OUI	OUI	BOUCHER	6	OUI	quotidien	OUI	quotidien	OUI	quotidien	Négatif	Négatif
GAH430	GAROUA 1	Garoua 1	2023-05-23	OUI	20.4027	1988-01-01	male	NON	NON	BOUCHER	13	OUI	quotidien	NON		OUI	quotidien	Négatif	Négatif
GAH431	GAROUA 1	Garoua 1	2023-05-23	OUI	27.6986	1985-01-01	male	OUI	OUI	BOUCHER	21	OUI	quotidien	OUI	quotidien	OUI	quotidien	Négatif	Négatif
GAH432	GAROUA 1	Garoua 1	2023-05-23	OUI	22.4027	2004-05-07	male	OUI	OUI	BOUCHER	11	OUI	quotidien	OUI	quotidien	OUI	quotidien	Négatif	Négatif
GAH433	GAROUA 1	Garoua 1	2023-05-23	OUI	35.4137	1981-01-01	male	NON	NON	BOUCHER	15	OUI	quotidien	OUI	quotidien	OUI	quotidien	Négatif	Négatif
GAH434	GAROUA 1	Garoua 1	2023-05-23	OUI	38.4137	1989-01-01	male	NON	NON	BOUCHER	20	OUI	quotidien	OUI	occasionnellement	OUI	quotidien	Négatif	Négatif
GAH435	GAROUA 1	Garoua 1	2023-05-23	OUI	19.0548	1962-01-01	male	OUI	OUI	BOUCHER	30	OUI	quotidien	OUI	quotidien	OUI	quotidien	Positif	Négatif	Négatif	Positif
GAH436	GAROUA 1	Garoua 1	2023-05-23	OUI	42.4164	1965-12-26	male	NON	NON	BOUCHER	35	OUI	quotidien	NON		OUI	quotidien	Négatif	Négatif
GAH437	GAROUA 1	Garoua 1	2023-05-23	OUI	34.411	1968-01-01	male	NON	NON	BOUCHER	40	OUI	quotidien	NON		OUI	quotidien	Négatif	Négatif
GAH438	GAROUA 1	Garoua 1	2023-05-23	OUI	61.4301	1974-01-01	male	NON	NON	BOUCHER	20	OUI	quotidien	OUI	quotidien	OUI	quotidien	Négatif	Négatif
GAH439	GAROUA 1	Garoua 1	2023-05-23	OUI	57.4438	1985-01-01	male	NON	OUI	BOUCHER	21	OUI	quotidien	NON		OUI	occasionnellement	Négatif	Négatif
GAH440	GAROUA 1	Garoua 1	2023-05-23	OUI	55.4274	1983-01-01	male	NON	OUI	BOUCHER	16	OUI	quotidien	OUI	quotidien	OUI	occasionnellement	Négatif	Négatif
GAH441	GAROUA 1	Garoua 1	2023-05-23	OUI	49.4219	1997-01-01	male	OUI	OUI	BOUCHER	10	OUI	quotidien	OUI	quotidien	OUI	quotidien	Négatif	Négatif
GAH443	GAROUA 1	Garoua 1	2023-05-23	OUI	38.4137	1997-01-21	male	NON	NON	BOUCHER	12	OUI	quotidien	NON		OUI	quotidien	Négatif	Négatif
GAH444	GAROUA 1	Garoua 1	2023-05-23	OUI	40.4164	1982-01-01	male	NON	NON	BOUCHER	10	OUI	quotidien	OUI	quotidien	OUI	quotidien	Négatif	Négatif
GAH445	GAROUA 1	Garoua 1	2023-05-23	OUI	26.4055	1998-01-01	male	NON	NON	BOUCHER	5	OUI	quotidien	NON		OUI	quotidien	Négatif	Négatif
GAH446	GAROUA 1	Garoua 1	2023-05-23	OUI	26.3507	1997-01-01	male	NON	NON	BOUCHER	10	OUI	quotidien	NON		OUI	quotidien	Négatif	Négatif
GAH447	GAROUA 1	Garoua 1	2023-05-23	OUI	41.4164	1998-01-01	male	NON	NON	BOUCHER	10	OUI	quotidien	NON		OUI	quotidien	Négatif	Négatif
GAH448	GAROUA 1	Garoua 1	2023-05-23	OUI	25.4055	1995-01-01	male	NON	NON	BOUCHER	4	NON		NON		OUI	quotidien	Négatif	Négatif
GAH449	GAROUA 1	Garoua 1	2023-05-23	OUI	26.4055	1996-01-01	male	NON	NON	BOUCHER	15	OUI	quotidien	NON		OUI	quotidien	Négatif	Négatif
GAH452	GAROUA 1	Garoua 1	2023-05-23	OUI	25.4055	2002-01-01	male	NON	NON	BOUCHER	8	OUI	quotidien	NON		OUI	quotidien	Négatif	Négatif
GAH453	GAROUA 1	Garoua 1	2023-05-23	OUI	28.4082	1965-01-01	male	OUI	OUI	BOUCHER	40	OUI	quotidien	OUI	quotidien	OUI	quotidien	Négatif	Négatif
GAH454	GAROUA 1	Garoua 1	2023-05-23	OUI	27.4082	2006-01-01	male	OUI	OUI	BOUCHER	2	OUI	quotidien	OUI	quotidien	OUI	quotidien	Négatif	Négatif
GAH455	GAROUA 1	Garoua 1	2023-05-23	OUI	21.4027	1983-01-01	male	OUI	OUI	VETERINAIRE	20	OUI	quotidien	NON		OUI	quotidien	Négatif	Négatif
GAH456	GAROUA 1	Garoua 1	2023-05-23	OUI	58.4274	1985-01-01	male	NON	NON	BOUCHER	30	OUI	quotidien	NON		OUI	quotidien	Négatif	Négatif
GAH457	GAROUA 1	Garoua 1	2023-05-23	OUI	17.4	1988-10-18	male	NON	NON	VETERINAIRE	2	OUI	quotidien	NON		OUI	quotidien	Négatif	Négatif
GAH458	GAROUA 1	Garoua 1	2023-05-23	OUI	40.4164	1983-04-12	femelle	NON	NON	VETERINAIRE	19	OUI	quotidien	OUI	quotidien	OUI	quotidien	Négatif	Négatif
GAH459	GAROUA 1	Garoua 1	2023-05-23	OUI	38.4137	1975-01-01	male	NON	NON	VETERINAIRE	19	OUI	quotidien	OUI	quotidien	OUI	quotidien	Négatif	Négatif
GAH460	GAROUA 1	Garoua 1	2023-05-23	OUI	34.6164	1978-01-01	male	NON	NON	VETERINAIRE	12	OUI	quotidien	OUI	quotidien	OUI	quotidien	Négatif	Négatif
GAH461	GAROUA 1	Garoua 1	2023-05-23	OUI	40.1397	1971-01-01	femelle	NON	NON	BOUCHER	10	OUI	quotidien	NON		OUI	quotidien	Négatif	Négatif
GAH462	GAROUA 1	Garoua 1	2023-05-23	OUI	48.4219	2003-01-01	male	NON	NON	BOUCHER	04 MOIS	OUI	quotidien	NON		OUI	quotidien	Négatif	Négatif
GAH463	GAROUA 1	Garoua 1	2023-05-23	OUI	45.4192	1987-01-01	femelle	NON	NON	VETERINAIRE	3	OUI	quotidien	NON		OUI	quotidien	Négatif	Négatif
GAH466	GAROUA 1	Garoua 1	2023-05-23	OUI	52.4247	1983-01-01	male	NON	NON	BOUCHER	33	OUI	quotidien	NON		OUI	quotidien	Négatif	Négatif
GAH467	GAROUA 1	Garoua 1	2023-05-23	OUI	20.4027	1989-01-01	male	NON	NON	BOUCHER	20	OUI	quotidien	NON		OUI	quotidien	Négatif	Négatif
GAH468	GAROUA 1	Garoua 1	2023-05-23	OUI	36.4137	1915-01-01	male	OUI	OUI	BOUCHER	80	OUI	quotidien	OUI	quotidien	OUI	quotidien	Positif	Négatif	Négatif	Positif
GAH469	GAROUA 1	Garoua 1	2023-05-23	OUI	40.4164	1970-01-01	male	NON	NON	BOUCHER	34	OUI	quotidien	NON				Négatif	Négatif
GAH470	GAROUA 1	Garoua 1	2023-05-23	OUI	34.411	1984-01-01	male	NON	NON	BOUCHER	23	OUI	quotidien	NON		OUI	quotidien	Négatif	Négatif
GAH471	GAROUA 1	Garoua 1	2023-05-23	OUI	108.463	1997-01-01	male	NON	NON	BOUCHER	13	OUI	quotidien	NON		OUI	quotidien	Positif	Négatif	Négatif	Positif
GAH472	GAROUA 1	Garoua 1	2023-05-23	OUI	53.4247	1997-01-01	male	NON	OUI	BOUCHER	10	OUI	quotidien	OUI	quotidien	OUI	occasionnellement	Positif	Négatif
GAH473	GAROUA 1	Garoua 1	2023-05-23	OUI	39.4164	1985-01-01	male	NON	NON	BOUCHER	11	OUI	quotidien	OUI	quotidien	OUI	quotidien	Négatif	Négatif
GAH474	GAROUA 1	Garoua 1	2023-05-23	OUI	26.4055	1973-01-01	male	NON	OUI	BOUCHER	35	OUI	quotidien	OUI	quotidien	OUI	occasionnellement	Négatif	Négatif
GAH475	GAROUA 1	Garoua 1	2023-05-23	OUI	26.4055	1946-01-01	male	OUI	OUI	BOUCHER	40	OUI	quotidien	OUI	quotidien	OUI	quotidien	Négatif	Négatif
GAH476	GAROUA 1	Garoua 1	2023-05-23	OUI	38.4137	1989-01-01	male	NON	NON	BOUCHER	25	OUI	quotidien	NON		OUI	quotidien	Négatif	Négatif
GAH477	GAROUA 1	Garoua 1	2023-05-23	OUI	50.4219	1978-01-01	male	NON	NON	BOUCHER	10	OUI	quotidien	NON		OUI	quotidien	Négatif	Négatif
GAH478	GAROUA 1	Garoua 1	2023-05-23	OUI	77.4411	1990-01-01	male	NON	NON	BOUCHER	2	OUI	quotidien	OUI	quotidien	OUI	quotidien	Négatif	Négatif
GAH479	GAROUA 1	Garoua 1	2023-05-23	OUI	34.411	1983-01-01	male	NON	NON	BOUCHER	10	OUI	quotidien	OUI	quotidien	OUI	quotidien	Négatif	Négatif
GAH480	GAROUA 1	Garoua 1	2023-05-23	OUI	45.4192	1993-01-01	male	OUI	OUI	BOUCHER	17	OUI	quotidien	OUI	quotidien	OUI	quotidien	Négatif	Négatif
GAH482	GAROUA 1	Garoua 1	2023-05-23	OUI	33.411		male	NON	NON	BOUCHER	2	OUI	quotidien	OUI	quotidien	OUI	quotidien	Négatif	Négatif
GAH484	GAROUA 1	Garoua 1	2023-05-23	OUI	40.4164	1995-01-01	male	NON	OUI	BOUCHER	20	OUI	quotidien	OUI	quotidien	OUI	occasionnellement	Négatif	Négatif
GAH485	GAROUA 1	Garoua 1	2023-05-23	OUI	30.4082	1998-01-01	male	NON	NON	BOUCHER	7	OUI	quotidien	NON		OUI	quotidien	Négatif	Négatif
GAH486	GAROUA 1	Garoua 1	2023-05-23	OUI	123.477	1961-01-01	male	NON	NON	BOUCHER	43	OUI	quotidien	NON		OUI	quotidien	Positif	Négatif
GAH487	GAROUA 1	Garoua 1	2023-05-23	OUI	28.4082	1969-01-01	male	OUI	OUI	BOUCHER	30	OUI	quotidien	OUI	quotidien	OUI	quotidien	Négatif	Négatif
GAH488	GAROUA 1	Garoua 1	2023-05-23	OUI	25.4055	1993-01-01	male	NON	OUI	BOUCHER	6	OUI	quotidien	OUI	quotidien	OUI	occasionnellement	Positif	Négatif
GAH490	GAROUA 1	Garoua 1	2023-05-23	OUI	62.4301		male	OUI	OUI	BOUCHER	4	OUI	quotidien	OUI	quotidien	OUI	quotidien	Négatif	Négatif
GAH491	GAROUA 1	Garoua 1	2023-05-23	OUI	54.4247	1960-01-01	male	OUI	OUI	BOUCHER	40	OUI	quotidien	OUI	quotidien	OUI	quotidien	Négatif	Négatif
GAH492	GAROUA 1	Garoua 1	2023-05-23	OUI	30.4082	1947-01-01	male	NON	NON	BOUCHER	25	OUI	quotidien	NON		OUI	quotidien	Positif	Négatif
GAH493	GAROUA 1	Garoua 1	2023-05-23	OUI	123.477	1986-01-01	male	NON	NON	BOUCHER	10	OUI	quotidien	NON		OUI	quotidien	Négatif	Négatif
GAH494	GAROUA 1	Garoua 1	2023-05-23	OUI	63.4329	1992-01-01	male	OUI	OUI	BOUCHER	10	OUI	quotidien	OUI	quotidien	OUI	quotidien	Négatif	Négatif
GAH495	GAROUA 1	Garoua 1	2023-05-23	OUI	76.4411	1991-01-01	male	OUI	OUI	BOUCHER	16	OUI	quotidien	OUI	quotidien	OUI	quotidien	Négatif	Négatif
GAH496	GAROUA 1	Garoua 1	2023-05-23	OUI	37.4137	1980-01-01	male	NON	NON	BOUCHER	7	OUI	quotidien	OUI	occasionnellement	OUI	quotidien	Négatif	Négatif
GAH497	GAROUA 1	Garoua 1	2023-05-23	OUI	31.411	1963-01-01	male	OUI	OUI	BOUCHER	19	OUI	quotidien	OUI	quotidien	OUI	quotidien	Négatif	Négatif
GAH498	GAROUA 1	Garoua 1	2023-05-23	OUI	32.411	1981-01-01	male	OUI	OUI	BOUCHER	15	OUI	quotidien	OUI	quotidien	OUI	quotidien	Négatif	Négatif
GAH499	GAROUA 1	Garoua 1	2023-05-23	OUI	43.4192	1996-01-01	male	NON	NON	BOUCHER	10	OUI	quotidien	NON		OUI	quotidien	Négatif	Négatif
GAH501	GAROUA 1	Garoua 1	2023-05-23	OUI	60.4301	2000-01-01	male	NON	NON	BOUCHER	7	OUI	quotidien	NON		OUI	quotidien	Négatif	Positif	Négatif	Négatif
GAH502	GAROUA 1	Garoua 1	2023-05-23	OUI	42.4164	1998-01-01	male	NON	NON	BOUCHER	5	OUI	quotidien	NON		OUI	quotidien	Négatif	Négatif	Négatif	Négatif
GAH503	GAROUA 1	Garoua 1	2023-05-23	OUI	27.4082	2006-01-01	male	OUI	OUI	BOUCHER	2	OUI	quotidien	OUI	quotidien	OUI	quotidien	Négatif	Négatif	Négatif	Négatif
GAH505	GAROUA 1	Garoua 1	2023-05-23	OUI	23.4055	1957-01-01	male	NON	NON	BOUCHER	50	OUI	quotidien	OUI	quotidien	OUI	quotidien	Négatif	Négatif
GAH506	GAROUA 1	Garoua 1	2023-05-23	OUI	25.4055	1966-01-01	male	NON	NON	BOUCHER	30	OUI	quotidien	OUI	quotidien	OUI	quotidien	Négatif	Négatif
GAH508	GAROUA 1	Garoua 1	2023-05-23	OUI	17.4	1999-01-01	male	NON	NON	BOUCHER	4	OUI	quotidien	NON		OUI	quotidien	Négatif	Positif	Négatif	Négatif
GAH509	GAROUA 1	Garoua 1	2023-05-23	OUI	66.4329	1970-01-01	male	OUI	OUI	BOUCHER	35	OUI	quotidien	OUI	quotidien	OUI	quotidien	Négatif	Négatif
GAH510	GAROUA 1	Garoua 1	2023-05-23	OUI	57.4274	1991-01-01	male	NON	NON	BOUCHER	5	OUI	quotidien	NON		OUI	quotidien	Négatif	Négatif
GAH511	GAROUA 1	Garoua 1	2023-05-23	OUI	24.4055	1987-01-01	male	OUI	OUI	BOUCHER	23	OUI	quotidien	OUI	quotidien	OUI	quotidien	Négatif	Négatif
GAH512	GAROUA 1	Garoua 1	2023-05-23	OUI	53.4247	1990-01-01	male	NON	NON	BOUCHER	5	OUI	quotidien	NON		OUI	quotidien	Négatif	Négatif
GAH513	GAROUA 1	Garoua 1	2023-05-23	OUI	32.411	1968-01-01	male	OUI	OUI	BOUCHER	30	OUI	quotidien	OUI	quotidien	OUI	quotidien	Négatif	Positif	Négatif	Négatif
GAH514	GAROUA 1	Garoua 1	2023-05-23	OUI	36.4137	1988-01-01	male	OUI	OUI	BOUCHER	14	OUI	quotidien	OUI	quotidien	OUI	quotidien	Positif	Négatif
YAH001	MARCHE HUITIEME	Yaounde 2	2023-05-31	OUI	33.411	1975-03-25	femelle	NON	OUI	BOUCHER	24	OUI	hebdomadaire	OUI	occasionnellement	OUI	quotidien	Négatif	Positif	Négatif	Négatif
YAH002	MARCHE HUITIEME	Yaounde 2	2023-05-31	OUI	55.4274	1985-01-01	male	NON	OUI	VETERINAIRE	15	OUI	hebdomadaire	OUI	hebdomadaire	OUI	quotidien	Négatif	Négatif	Négatif	Positif
YAH003	MARCHE HUITIEME	Yaounde 2	2023-05-31	OUI	35.4137	1981-12-16	male	NON	OUI	VETERINAIRE	15	OUI	quotidien	OUI	occasionnellement	OUI	quotidien	Négatif	Négatif	Négatif	Négatif
YAH004	MARCHE HUITIEME	Yaounde 2	2023-05-31	OUI	48.2164	1971-01-15	male	NON	OUI	BOUCHER	06 MOIS	OUI	quotidien	OUI	quotidien	OUI	quotidien	Positif	Négatif	Négatif	Positif
YAH005	MARCHE HUITIEME	Yaounde 2	2023-05-31	OUI	38.4356	1985-01-10	male	NON	OUI	BOUCHER	2	OUI	quotidien	OUI	quotidien	OUI	quotidien	Négatif	Négatif	Négatif	Négatif
YAH007	MARCHE HUITIEME	Yaounde 2	2023-05-31	OUI	41.4822	1983-02-02	femelle	NON	NON	VETERINAIRE	13	NON		NON		OUI	occasionnellement	Négatif	Négatif
YAH008	MARCHE HUITIEME	Yaounde 2	2023-05-31	OUI	52.4082	1989-01-15	male	NON	OUI	VETERINAIRE	3	OUI	occasionnellement	OUI	occasionnellement	OUI	quotidien	Négatif	Négatif
YAH009	MARCHE HUITIEME	Yaounde 2	2023-05-31	OUI	38.411	1990-11-10	male	NON	OUI	BOUCHER	8	OUI	quotidien	OUI	hebdomadaire	OUI	quotidien	Négatif	Négatif
YAH010	MARCHE HUITIEME	Yaounde 2	2023-05-31	OUI	40.3507	2008-07-02	male	NON	OUI	BERGER	02 MOIS	OUI	quotidien	OUI	quotidien	OUI	quotidien	Négatif	Négatif
YAH011	MARCHE HUITIEME	Yaounde 2	2023-05-31	OUI	34.3945	1990-11-12	male	NON	OUI	BOUCHER	20	OUI	hebdomadaire	OUI	hebdomadaire	OUI	quotidien	Négatif	Négatif
YAH012	MARCHE HUITIEME	Yaounde 2	2023-05-31	OUI	32.5753	1977-01-01	male	OUI	NON	BOUCHER	10	OUI	quotidien	OUI	quotidien	OUI	quotidien	Positif	Négatif	Négatif	Positif
YAH015	MARCHE HUITIEME	Yaounde 2	2023-05-31	OUI	14.9205	1999-06-10	male	NON	OUI	BERGER	7	OUI	quotidien	OUI	hebdomadaire	OUI	quotidien	Négatif	Négatif
YAH016	MARCHE HUITIEME	Yaounde 2	2023-05-31	OUI	32.5699	2003-08-31	male	NON	OUI	BERGER	3	OUI	quotidien	OUI	quotidien	OUI	quotidien	Négatif	Négatif
YAH017	MARCHE HUITIEME	Yaounde 2	2023-05-31	OUI	46.4411	1998-12-09	male	NON	OUI	BOUCHER	7	OUI	quotidien	OUI	quotidien	OUI	quotidien	Négatif	Négatif
YAH018	MARCHE HUITIEME	Yaounde 2	2023-05-31	OUI	23.989	2007-02-07	male	NON	OUI	BERGER	02 MOIS	OUI	quotidien	OUI	quotidien	OUI	quotidien	Négatif	Négatif
YAH019	MARCHE HUITIEME	Yaounde 2	2023-05-31	OUI	19.7616	1980-04-16	femelle	NON	OUI	VETERINAIRE	13	OUI	hebdomadaire	OUI	hebdomadaire	OUI	quotidien	Négatif	Négatif
YAH020	MARCHE HUITIEME	Yaounde 2	2023-05-31	OUI	24.4904	1991-02-26	femelle	NON	OUI	VETERINAIRE	6	OUI	quotidien	OUI	quotidien	OUI	quotidien	Négatif	Négatif
YAH022	MARCHE HUITIEME	Yaounde 2	2023-05-31	OUI	16.3205	1973-12-20	male	NON	OUI	BERGER	3	OUI	quotidien	OUI	quotidien	OUI	quotidien	Négatif	Négatif
YAH025	MARCHE HUITIEME	Yaounde 2	2023-05-31	OUI	43.1507	1975-03-02	male	NON	NON	BOUCHER	15	OUI	quotidien	OUI	quotidien	OUI	quotidien	Négatif	Négatif
YAH026	MARCHE HUITIEME	Yaounde 2	2023-05-31	OUI	32.2795	1995-05-21	male	NON	OUI	BOUCHER	15	OUI	quotidien	OUI	quotidien	OUI	quotidien	Négatif	Négatif
YAH027	MARCHE HUITIEME	Yaounde 2	2023-05-31	OUI	49.4767	1993-08-03	male	NON	NON	BERGER	07 MOIS	OUI	quotidien	OUI	quotidien	OUI	quotidien	Négatif	Négatif
YAH029	MARCHE HUITIEME	Yaounde 2	2023-05-31	OUI	48.2795	1971-05-01	femelle	NON	NON	VETERINAIRE	11	OUI	quotidien	OUI	occasionnellement	OUI	quotidien	Négatif	Négatif
YAH030	MARCHE HUITIEME	Yaounde 2	2023-05-31	OUI	28.0466	1960-10-30	male	NON	NON	VETERINAIRE	35	OUI	quotidien	OUI	occasionnellement	OUI	quotidien	Négatif	Négatif
YAH031	MARCHE HUITIEME	Yaounde 2	2023-05-31	OUI	29.8438	2001-06-12	male	NON	OUI	ABATTEUR	5	OUI	quotidien	OUI	quotidien	OUI	quotidien	Négatif	Négatif
YAH032	MARCHE HUITIEME	Yaounde 2	2023-05-31	OUI	52.1178	2001-01-24	male	NON	OUI	ABATTEUR	6	OUI	quotidien	OUI	quotidien	OUI	quotidien	Négatif	Négatif
YAH033	MARCHE HUITIEME	Yaounde 2	2023-05-31	OUI	62.6247	1991-01-15	male	NON	OUI	BOUCHER	14	OUI	quotidien	OUI	quotidien	OUI	quotidien	Négatif	Négatif
YAH034	MARCHE HUITIEME	Yaounde 2	2023-05-31	OUI	21.9808	1990-01-01	male	NON	OUI	BERGER	20	OUI	quotidien	OUI	quotidien	OUI	quotidien	Négatif	Négatif
YAH039	MARCHE HUITIEME	Yaounde 2	2023-05-31	OUI	22.3616	1986-11-01	male	NON	NON	ABATTEUR	7	OUI	quotidien	OUI	quotidien	OUI	quotidien	Négatif	Négatif
YAH040	MARCHE HUITIEME	Yaounde 2	2023-05-31	OUI	32.3945	1988-02-02	male	NON	NON	ABATTEUR	10	OUI	quotidien	OUI	occasionnellement	OUI	quotidien	Négatif	Négatif
YAH046	MARCHE HUITIEME	Yaounde 2	2023-05-31	OUI	33.4329	1991-03-01	male	NON	OUI	BERGER	5	OUI	quotidien	OUI	quotidien	OUI	quotidien	Négatif	Positif	Négatif	Négatif
YAH047	MARCHE HUITIEME	Yaounde 2	2023-05-31	OUI	36.6027	2003-03-18	male	NON	NON	ABATTEUR	2	OUI	quotidien	OUI	quotidien	OUI	quotidien	Négatif	Négatif
YAH049	MARCHE HUITIEME	Yaounde 2	2023-05-31	OUI	35.3479	2000-01-07	male	NON	OUI	BERGER	03 MOIS	OUI	quotidien	OUI	quotidien	OUI	quotidien	Négatif	Négatif
YAH050	MARCHE HUITIEME	Yaounde 2	2023-05-31	OUI	54.5479	2003-04-06	male	NON	NON	BOUCHER	1	OUI	quotidien	OUI	quotidien	OUI	quotidien	Négatif	Négatif
YAH051	MARCHE HUITIEME	Yaounde 2	2023-05-31	OUI	32.2712	2006-04-14	male	NON	NON	ABATTEUR	5	OUI	quotidien	OUI	quotidien	OUI	quotidien	Négatif	Négatif
YAH052	MARCHE HUITIEME	Yaounde 2	2023-05-31	OUI	20.2164	1987-03-07	male	NON	OUI	BERGER	8	OUI	quotidien	OUI	quotidien	OUI	quotidien	Négatif	Négatif
YAH053	MARCHE HUITIEME	Yaounde 2	2023-05-31	OUI	23.411	2023-05-31	male	NON	NON	VETERINAIRE	7	OUI	quotidien	OUI	quotidien	OUI	quotidien	Négatif	Négatif
YAH054	MARCHE HUITIEME	Yaounde 2	2023-05-31	OUI	20.1644	1994-04-18	male	NON	NON	BERGER	5	OUI	quotidien	OUI	quotidien	OUI	quotidien	Négatif	Négatif
YAH055	MARCHE HUITIEME	Yaounde 2	2023-05-31	OUI	17.1397	1991-01-04	male	NON	NON	BOUCHER	6	OUI	quotidien	OUI	quotidien	OUI	quotidien	Négatif	Négatif
YAH056	MARCHE HUITIEME	Yaounde 2	2023-05-31	OUI	36.2575	2002-01-15	male	NON	NON	ELEVEUR		OUI	quotidien	OUI	quotidien	OUI	quotidien	Négatif	Négatif
YAH057	MARCHE HUITIEME	Yaounde 2	2023-05-31	OUI	0	1980-12-28	male	NON	NON	BOUCHER	28	OUI	quotidien	NON		OUI	quotidien	Négatif	Négatif
YAH058	MARCHE HUITIEME	Yaounde 2	2023-05-31	OUI	29.137	1975-11-23	femelle	NON	NON	VETERINAIRE	12	OUI	quotidien	OUI	occasionnellement	OUI	quotidien	Négatif	Négatif
YAH061	MARCHE HUITIEME	Yaounde 2	2023-05-31	OUI	32.4247	1984-01-02	male	NON	OUI	ABATTEUR	5	OUI	quotidien	OUI	occasionnellement	OUI	quotidien	Négatif	Négatif
YAH062	MARCHE HUITIEME	Yaounde 2	2023-05-31	OUI	21.3863	1995-03-31	male	NON	OUI	BOUCHER	4	OUI	quotidien	NON		OUI	quotidien	Négatif	Négatif
YAH063	MARCHE HUITIEME	Yaounde 2	2023-05-31	OUI	42.4493	1986-11-03	male	NON	OUI	ABATTEUR	11	OUI	quotidien	NON		OUI	quotidien	Négatif	Négatif
YAH064	MARCHE HUITIEME	Yaounde 2	2023-05-31	OUI	47.5507	1984-04-03	male	NON	NON	BOUCHER	2	OUI	quotidien	NON		OUI	quotidien	Négatif	Négatif
YAH065	MARCHE HUITIEME	Yaounde 2	2023-05-31	OUI	39.4356	1987-07-20	male	NON	NON	ABATTEUR	21	OUI	quotidien	NON		OUI	quotidien	Négatif	Négatif
YAH066	MARCHE HUITIEME	Yaounde 2	2023-05-31	OUI	28.1863	1970-12-10	male	NON	NON	ABATTEUR	22	OUI	quotidien	NON		OUI	quotidien	Positif	Négatif	Négatif	Positif
YAH067	MARCHE HUITIEME	Yaounde 2	2023-05-31	OUI	36.5973	1981-01-30	male	NON	NON	ABATTEUR	15	OUI	quotidien	NON		OUI	quotidien	Négatif	Négatif
YAH068	MARCHE HUITIEME	Yaounde 2	2023-05-31	OUI	39.1836	1992-08-21	male	NON	NON	ABATTEUR	5	OUI	quotidien	OUI	occasionnellement	OUI	quotidien	Négatif	Négatif
YAH070	MARCHE HUITIEME	Yaounde 2	2023-05-31	OUI	35.8877	2008-04-07	male	NON	OUI	BERGER	4	OUI	quotidien	OUI	quotidien	OUI	quotidien	Négatif	Négatif
YAH072	MARCHE HUITIEME	Yaounde 2	2023-05-31	OUI	52.5068	1965-01-01	male	NON	OUI	ELEVEUR	10	OUI	quotidien	OUI	quotidien	OUI	quotidien	Négatif	Négatif
YAH073	MARCHE HUITIEME	Yaounde 2	2023-05-31	OUI	42.3589	1982-06-06	male	NON	NON	ABATTEUR	2	OUI	quotidien	NON		OUI	quotidien	Négatif	Négatif
YAH075	MARCHE HUITIEME	Yaounde 2	2023-05-31	OUI	30.7945	1994-06-01	male	NON	NON	ABATTEUR	20	OUI	quotidien	NON		OUI	quotidien	Négatif	Négatif
YAH076	MARCHE HUITIEME	Yaounde 2	2023-05-31	OUI	15.1562	1987-09-01	male	NON	OUI	BOUCHER	6	OUI	quotidien	OUI	occasionnellement	OUI	quotidien	Négatif	Négatif
YAH077	MARCHE HUITIEME	Yaounde 2	2023-05-31	OUI	40.73	21-10--87	male	NON	OUI	BOUCHER	18	OUI	quotidien	OUI	quotidien	OUI	quotidien	Positif	Négatif	Négatif	Négatif
YAH079	MARCHE HUITIEME	Yaounde 2	2023-05-31	OUI	58.4493	1983-10-03	male	NON	NON	BOUCHER	15	OUI	quotidien	NON		OUI	quotidien	Négatif	Négatif
YAH080	MARCHE HUITIEME	Yaounde 2	2023-05-31	OUI	41.011	1981-01-01	male	NON	OUI	ELEVEUR	9	OUI	quotidien	OUI	occasionnellement	OUI	quotidien	Négatif	Négatif
YAH081	MARCHE HUITIEME	Yaounde 2	2023-05-31	OUI	29.0164	1993-09-11	male	NON	OUI	ABATTEUR	11	OUI	quotidien	NON		OUI	quotidien	Positif	Négatif	Négatif	Positif
YAH082	MARCHE HUITIEME	Yaounde 2	2023-05-31	OUI	35.7699	1995-03-15	male	NON	OUI	BOUCHER	4	OUI	quotidien	NON		OUI	quotidien	Négatif	Négatif
YAH083	MARCHE HUITIEME	Yaounde 2	2023-05-31	OUI	39.6849	1978-09-15	male	NON	NON	ABATTEUR	2	OUI	quotidien	OUI	quotidien	OUI	quotidien	Négatif	Négatif
YAH084	MARCHE HUITIEME	Yaounde 2	2023-05-31	OUI	42.4384	1996-05-13	male	NON	OUI	ABATTEUR	4	OUI	quotidien	NON		OUI	quotidien	Négatif	Négatif
YAH085	MARCHE HUITIEME	Yaounde 2	2023-05-31	OUI	29.737	1993-06-26	male	NON	NON	ABATTEUR	19	OUI	quotidien	OUI	quotidien	OUI	quotidien	Négatif	Négatif
YAH086	MARCHE HUITIEME	Yaounde 2	2023-05-31	OUI	28.2301	1980-03-09	male	NON	NON	ABATTEUR	20	OUI	quotidien	NON		OUI	quotidien	Négatif	Négatif
YAH091	MARCHE HUITIEME	Yaounde 2	2023-05-31	OUI	44.737	1983-01-02	male	NON	NON	ABATTEUR	14	OUI	quotidien	OUI	quotidien	OUI	quotidien	Négatif	Négatif
YAH092	MARCHE HUITIEME	Yaounde 2	2023-05-31	OUI	27.0658	1990-01-01	male	NON	OUI	ABATTEUR	15	OUI	quotidien	OUI	quotidien	OUI	quotidien	Négatif	Négatif
YAH093	MARCHE HUITIEME	Yaounde 2	2023-05-31	OUI	29.9479	1962-01-01	male	NON	NON	ABATTEUR	40	OUI	quotidien	NON		OUI	quotidien	Négatif	Négatif
YAH094	MARCHE HUITIEME	Yaounde 2	2023-05-31	OUI	43.2548	1958-01-01	male	NON	NON	ABATTEUR	17	OUI	quotidien	NON		OUI	quotidien	Négatif	Négatif
YAH096	MARCHE HUITIEME	Yaounde 2	2023-05-31	OUI	40.4356	1997-01-01	male	NON	NON	ABATTEUR	6	OUI	quotidien	OUI	quotidien	OUI	quotidien	Négatif	Négatif
YAH097	MARCHE HUITIEME	Yaounde 2	2023-05-31	OUI	33.4329	1994-11-09	male	NON	NON	BOUCHER	5	OUI	quotidien	OUI	occasionnellement	OUI	quotidien	Négatif	Négatif
YAH098	MARCHE HUITIEME	Yaounde 2	2023-05-31	OUI	61.4521	1997-02-02	male	NON	NON	BOUCHER	01 AN	OUI	quotidien	NON		OUI	quotidien	Négatif	Négatif
YAH099	MARCHE HUITIEME	Yaounde 2	2023-05-31	OUI	65.4548	2001-01-01	male	NON	OUI	BERGER	01 MOIS	OUI	quotidien	OUI	quotidien	OUI	quotidien	Négatif	Négatif
YAH100	MARCHE HUITIEME	Yaounde 2	2023-05-31	OUI	26.4274	2001-05-31	male	NON	OUI	BERGER	3	OUI	quotidien	OUI	occasionnellement	OUI	quotidien	Négatif	Négatif	Négatif	Négatif
YAH101	MARCHE MVOG-ADA	Yaounde 5	2023-06-12	OUI	28.5753	1973-01-21	male	NON	NON	VETERINAIRE	23	OUI	quotidien	OUI	occasionnellement	OUI	quotidien	Négatif	Négatif	Négatif	Négatif
YAH102	MARCHE MVOG-ADA	Yaounde 5	2023-06-12	OUI	26.3397	1987-08-24	femelle	NON	NON	VETERINAIRE	7	OUI	quotidien	OUI	hebdomadaire	OUI	quotidien	Négatif	Négatif	Négatif	Négatif
YAH103	MARCHE MVOG-ADA	Yaounde 5	2023-06-12	OUI	22.4247	1988-02-02	male	NON	NON	VETERINAIRE	5	OUI	quotidien	OUI	quotidien	OUI	quotidien	Positif	Négatif	Négatif	Négatif
YAH104	MARCHE MVOG-ADA	Yaounde 5	2023-06-12	OUI	22.0137	1988-02-18	male	NON	NON	BOUCHER	43	OUI	quotidien	OUI	quotidien	OUI	quotidien	Négatif	Négatif	Négatif	Négatif
YAH105	MARCHE MVOG-ADA	Yaounde 5	2023-06-12	OUI	50.4219	1993-06-10	femelle	NON	NON	VETERINAIRE	3	OUI	quotidien	OUI	quotidien	OUI	quotidien	Négatif	Négatif	Négatif	Négatif
YAH106	MARCHE MVOG-ADA	Yaounde 5	2023-06-12	OUI	35.8247	1991-01-15	male	NON	NON	BOUCHER	5	OUI	quotidien	NON		OUI	quotidien	Négatif	Négatif
YAH107	MARCHE MVOG-ADA	Yaounde 5	2023-06-12	OUI	35.3808	1990-05-30	male	NON	NON	VETERINAIRE	5	OUI	quotidien	NON		OUI	quotidien	Négatif	Négatif
YAH108	MARCHE MVOG-ADA	Yaounde 5	2023-06-12	OUI	35.337	1981-03-09	male	NON	OUI	VETERINAIRE	20	OUI	quotidien	OUI	occasionnellement	OUI	quotidien	Négatif	Négatif
YAH109	MARCHE MVOG-ADA	Yaounde 5	2023-06-12	OUI	30.0247	1985-06-12	male	NON	OUI	BERGER	20	OUI	quotidien	NON		OUI	quotidien	Négatif	Négatif
YAH110	MARCHE MVOG-ADA	Yaounde 5	2023-06-12	OUI	32.4274	1970-09-01	male	NON	NON	BOUCHER	30	OUI	hebdomadaire	NON		OUI	quotidien	Négatif	Négatif
YAH111	MARCHE MVOG-ADA	Yaounde 5	2023-06-12	OUI	33.0575	1998-02-14	male	NON	OUI	ABATTEUR	3	OUI	quotidien	OUI	quotidien	OUI	quotidien	Négatif	Négatif
YAH112	MARCHE MVOG-ADA	Yaounde 5	2023-06-12	OUI	42.2877	1996-01-05	male	NON	OUI	BOUCHER	3	OUI	quotidien	NON		OUI	quotidien	Négatif	Négatif
YAH113	MARCHE MVOG-ADA	Yaounde 5	2023-06-12	OUI	38.0247	1998-12-06	male	NON	NON	BOUCHER	8	OUI	quotidien	OUI	occasionnellement	OUI	quotidien	Négatif	Négatif
YAH114	MARCHE MVOG-ADA	Yaounde 5	2023-06-12	OUI	52.8137	1981-04-30	male	NON	NON	VETERINAIRE	11	OUI	hebdomadaire	NON		OUI	quotidien	Négatif	Négatif
YAH115	MARCHE MVOG-ADA	Yaounde 5	2023-06-12	OUI	25.3397	2000-11-09	male	NON	NON	ABATTEUR	06 MOIS	OUI	quotidien	NON		OUI	quotidien	Négatif	Négatif
YAH116	MARCHE MVOG-ADA	Yaounde 5	2023-06-12	OUI	27.4521	1990-01-01	male	NON	NON	ABATTEUR	3	OUI	quotidien	OUI	hebdomadaire	OUI	quotidien	Négatif	Négatif
YAH117	MARCHE MVOG-ADA	Yaounde 5	2023-06-12	OUI	24.5315	1997-01-17	male	NON	NON	ABATTEUR	2	OUI	quotidien	NON		OUI	quotidien	Négatif	Négatif
YAH119	MARCHE MVOG-ADA	Yaounde 5	2023-06-12	OUI	42.1452	2000-04-12	male	NON	NON	ABATTEUR	06 MOIS	OUI	quotidien	NON		OUI	quotidien	Négatif	Négatif
YAH120	MARCHE MVOG-ADA	Yaounde 5	2023-06-12	OUI	22.6027	1995-01-08	male	NON	NON	ABATTEUR	11	OUI	quotidien	NON		OUI	quotidien	Négatif	Positif	Négatif	Négatif
YAH121	MARCHE MVOG-ADA	Yaounde 5	2023-06-12	OUI	33.4658	1998-02-09	male	NON	NON	ABATTEUR	06 MOIS	OUI	quotidien	NON		OUI	quotidien	Négatif	Négatif
YAH122	MARCHE MVOG-ADA	Yaounde 5	2023-06-12	OUI	26.4164	1999-05-22	male	NON	NON	ABATTEUR	08 MOIS	OUI	quotidien	NON		OUI	quotidien	Négatif	Négatif
YAH123	MARCHE MVOG-ADA	Yaounde 5	2023-06-12	OUI	23.1808	1984-07-20	male	NON	NON	ABATTEUR	7	OUI	quotidien	NON		OUI	quotidien	Négatif	Négatif
YAH124	MARCHE MVOG-ADA	Yaounde 5	2023-06-12	OUI	28.4438	1968-02-05	male	NON	NON	BOUCHER	20	OUI	quotidien	NON		OUI	quotidien	Négatif	Négatif
YAH125	MARCHE MVOG-ADA	Yaounde 5	2023-06-12	OUI	25.3534	1999-01-13	male	NON	NON	BERGER	06 MOIS	OUI	quotidien	OUI	quotidien	OUI	quotidien	Négatif	Négatif
YAH126	MARCHE MVOG-ADA	Yaounde 5	2023-06-12	OUI	24.074	1987-07-05	femelle	NON	OUI	VETERINAIRE	4	OUI	occasionnellement	NON		OUI	quotidien	Négatif	Négatif
YAH127	MARCHE MVOG-ADA	Yaounde 5	2023-06-12	OUI	38.9205	2001-08-01	male	NON	NON	ABATTEUR	5	OUI	quotidien	NON		OUI	quotidien	Négatif	Négatif
YAH128	MARCHE MVOG-ADA	Yaounde 5	2023-06-12	OUI	55.3863	1956-08-05	male	NON	NON	BOUCHER	30	OUI	quotidien	OUI	occasionnellement	OUI	quotidien	Négatif	Négatif
YAH129	MARCHE MVOG-ADA	Yaounde 5	2023-06-12	OUI	24.4274	1999-01-01	male	NON	NON	BOUCHER	2	OUI	quotidien	OUI	occasionnellement	OUI	quotidien	Négatif	Négatif
YAH130	MARCHE MVOG-ADA	Yaounde 5	2023-06-12	OUI	35.9616	2002-01-01	male	NON	NON	ABATTEUR	3	OUI	quotidien	NON		OUI	quotidien	Négatif	Négatif
YAH131	MARCHE MVOG-ADA	Yaounde 5	2023-06-12	OUI	21.8767	1972-07-05	femelle	NON	NON	VETERINAIRE	2	OUI	quotidien	OUI	occasionnellement	OUI	quotidien	Positif	Négatif	Négatif	Négatif
YAH132	MARCHE MVOG-ADA	Yaounde 5	2023-06-12	OUI	66.8959	1984-03-18	femelle	NON	NON	VETERINAIRE	6	OUI	quotidien	OUI	occasionnellement	OUI	quotidien	Positif	Négatif	Négatif	Négatif
YAH133	MARCHE MVOG-ADA	Yaounde 5	2023-06-12	OUI	24.4603	2000-06-29	male	NON	NON	ABATTEUR	6	OUI	quotidien	NON		OUI	quotidien	Négatif	Négatif
YAH134	MARCHE MVOG-ADA	Yaounde 5	2023-06-12	OUI	21.4575	1946-06-04	male	NON	OUI	BERGER	23	OUI	quotidien	NON		OUI	quotidien	Négatif	Négatif
YAH135	MARCHE MVOG-ADA	Yaounde 5	2023-06-12	OUI	50.9699	1998-04-25	male	NON	NON	ABATTEUR	7	OUI	quotidien	NON		OUI	quotidien	Négatif	Négatif
YAH138	MARCHE MVOG-ADA	Yaounde 5	2023-06-12	OUI	39.2603	2000-06-20	male	NON	NON	ABATTEUR	01 MOIS	OUI	quotidien	NON		OUI	quotidien	Négatif	Négatif
YAH139	MARCHE MVOG-ADA	Yaounde 5	2023-06-12	OUI	22.9671	2004-04-14	male	NON	OUI	ABATTEUR	01 AN	OUI	quotidien	NON		OUI	quotidien	Négatif	Négatif
YAH140	MARCHE MVOG-ADA	Yaounde 5	2023-06-12	OUI	77.074	2002-07-03	male	NON	NON	ABATTEUR	3	OUI	quotidien	OUI	occasionnellement	OUI	quotidien	Négatif	Négatif
YAH141	MARCHE MVOG-ADA	Yaounde 5	2023-06-12	OUI	25.1479	1989-05-20	male	NON	NON	ABATTEUR	7	OUI	quotidien	NON		OUI	quotidien	Négatif	Négatif
YAH142	MARCHE MVOG-ADA	Yaounde 5	2023-06-12	OUI	22.9918	2006-09-10	male	NON	OUI	ABATTEUR	02 SEMAINES	OUI	quotidien	NON		OUI	quotidien	Négatif	Négatif
YAH144	MARCHE MVOG-ADA	Yaounde 5	2023-06-12	OUI	19.1726	2007-04-17	male	NON	OUI	ABATTEUR	03 MOIS	OUI	quotidien	NON		OUI	quotidien	Négatif	Négatif
YAH146	MARCHE MVOG-ADA	Yaounde 5	2023-06-12	OUI	20.9562	1998-03-03	male	NON	OUI	BOUCHER	5	OUI	quotidien	OUI	quotidien	OUI	quotidien	Négatif	Négatif
YAH147	MARCHE MVOG-ADA	Yaounde 5	2023-06-12	OUI	34.0849	1985-03-06	male	NON	NON	BOUCHER	12	OUI	quotidien	OUI	quotidien	OUI	quotidien	Négatif	Négatif
YAH148	MARCHE MVOG-ADA	Yaounde 5	2023-06-12	OUI	16.7644	1993-06-20	male	NON	NON	BOUCHER	14	OUI	quotidien	OUI	hebdomadaire	OUI	quotidien	Négatif	Négatif
YAH149	MARCHE MVOG-ADA	Yaounde 5	2023-06-12	OUI	16.1644	1985-07-15	male	NON	OUI	BOUCHER	10	OUI	quotidien	OUI	hebdomadaire	OUI	quotidien	Négatif	Négatif
YAH153	MARCHE MVOG-ADA	Yaounde 5	2023-06-12	OUI	25.2932	2004-11-16	male	NON	NON	ABATTEUR	2	OUI	quotidien	NON		OUI	quotidien	Négatif	Négatif
YAH155	MARCHE MVOG-ADA	Yaounde 5	2023-06-12	OUI	38.2932	1995-01-16	male	NON	OUI	ABATTEUR	17	OUI	quotidien	OUI	occasionnellement	OUI	quotidien	Négatif	Négatif
YAH156	MARCHE MVOG-ADA	Yaounde 5	2023-06-12	OUI	29.9973	1996-01-21	male	NON	NON	BOUCHER	5	OUI	quotidien	NON		OUI	quotidien	Positif	Négatif	Négatif	Positif
YAH157	MARCHE MVOG-ADA	Yaounde 5	2023-06-12	OUI	37.9342	2002-09-20	male	NON	NON	ABATTEUR	7	OUI	quotidien	NON		OUI	quotidien	Négatif	Négatif
YAH158	MARCHE MVOG-ADA	Yaounde 5	2023-06-12	OUI	18.5808	1992-05-07	male	NON	NON	ABATTEUR	5	OUI	quotidien	OUI	occasionnellement	OUI	quotidien	Négatif	Négatif
YAH160	MARCHE MVOG-ADA	Yaounde 5	2023-06-12	OUI	28.4219	1984-01-01	male	NON	OUI	ABATTEUR	8	OUI	quotidien	OUI	occasionnellement	OUI	quotidien	Négatif	Négatif
YAH162	MARCHE MVOG-ADA	Yaounde 5	2023-06-12	OUI	27.4082	2001-11-01	male	NON	NON	ABATTEUR	3	OUI	quotidien	NON		OUI	quotidien	Négatif	Négatif
YAH163	MARCHE MVOG-ADA	Yaounde 5	2023-06-12	OUI	20.7397	1997-05-24	male	NON	OUI	ABATTEUR	2	OUI	quotidien	NON		OUI	quotidien	Négatif	Négatif
YAH165	MARCHE MVOG-ADA	Yaounde 5	2023-06-12	OUI	31.1178	1983-01-01	male	NON	NON	ABATTEUR	6	OUI	quotidien	NON		OUI	quotidien	Négatif	Négatif
YAH166	MARCHE MVOG-ADA	Yaounde 5	2023-06-12	OUI	39.4712	1987-07-17	male	NON	OUI	ABATTEUR	8	OUI	quotidien	NON		OUI	quotidien	Négatif	Négatif
YAH167	MARCHE MVOG-ADA	Yaounde 5	2023-06-12	OUI	21.6247	1989-01-01	femelle	NON	NON	BOUCHER	12	OUI	quotidien	NON		OUI	quotidien	Négatif	Négatif
YAH168	MARCHE MVOG-ADA	Yaounde 5	2023-06-12	OUI	26.0685	1999-12-31	male	NON	OUI	ABATTEUR	06 MOIS	OUI	quotidien	NON		OUI	quotidien	Négatif	Négatif
YAH172	MARCHE MVOG-ADA	Yaounde 5	2023-06-12	OUI	40.4712	2003-05-07	male	NON	NON	ABATTEUR	01 AN	OUI	quotidien	NON		OUI	quotidien	Négatif	Négatif
YAH174	MARCHE MVOG-ADA	Yaounde 5	2023-06-12	OUI	35.9288	2023-06-06	male	NON	NON	ABATTEUR	23	OUI	quotidien	OUI	occasionnellement	OUI	quotidien	Négatif	Négatif
YAH175	MARCHE MVOG-ADA	Yaounde 5	2023-06-12	OUI	34.4658	1997-12-28	male	NON	NON	ABATTEUR	4	OUI	quotidien	NON		OUI	quotidien	Négatif	Négatif
YAH177	MARCHE MVOG-ADA	Yaounde 5	2023-06-12	OUI	23.463	1990-09-06	male	NON	NON	BOUCHER	7	OUI	quotidien	NON		OUI	quotidien	Négatif	Négatif
YAH178	MARCHE MVOG-ADA	Yaounde 5	2023-06-12	OUI	20.1123	1977-01-05	male	NON	OUI	VETERINAIRE	19	OUI	quotidien	NON		OUI	quotidien	Négatif	Négatif
YAH179	MARCHE MVOG-ADA	Yaounde 5	2023-06-12	OUI	0.0164384	1985-10-05	male	NON	NON	BOUCHER	10	OUI	hebdomadaire	NON		OUI	quotidien	Négatif	Négatif
YAH181	MARCHE MVOG-ADA	Yaounde 5	2023-06-12	OUI	25.4712	1997-11-14	male	NON	OUI	ABATTEUR	7	OUI	quotidien	OUI	occasionnellement	OUI	quotidien	Négatif	Négatif
YAH182	MARCHE MVOG-ADA	Yaounde 5	2023-06-12	OUI	32.7863	1992-04-24	male	NON	OUI	BOUCHER	12	OUI	quotidien	OUI	occasionnellement	OUI	quotidien	Négatif	Négatif
YAH183	MARCHE MVOG-ADA	Yaounde 5	2023-06-12	OUI	46.463	1990-06-14	male	NON	OUI	ABATTEUR	8	OUI	quotidien	OUI	occasionnellement	OUI	quotidien	Négatif	Négatif
YAH184	MARCHE MVOG-ADA	Yaounde 5	2023-06-12	OUI	37.7096	1998-10-03	male	NON	NON	ABATTEUR	2	OUI	quotidien	OUI	occasionnellement	OUI	quotidien	Négatif	Négatif
YAH185	MARCHE MVOG-ADA	Yaounde 5	2023-06-12	OUI	25.5918	1988-08-22	male	NON	OUI	ABATTEUR	4	OUI	quotidien	NON		OUI	quotidien	Négatif	Négatif
YAH186	MARCHE MVOG-ADA	Yaounde 5	2023-06-12	OUI	31.1534	2023-06-14	male	NON	OUI	ABATTEUR	01 AN	OUI	quotidien	OUI	occasionnellement	OUI	quotidien	Négatif	Négatif
YAH187	MARCHE MVOG-ADA	Yaounde 5	2023-06-12	OUI	33.0164	1995-01-01	male	NON	NON	ABATTEUR	3	OUI	quotidien	NON		OUI	quotidien	Négatif	Négatif
YAH189	MARCHE MVOG-ADA	Yaounde 5	2023-06-12	OUI	24.7068	1974-02-24	male	NON	NON	BOUCHER	12	OUI	quotidien	OUI	hebdomadaire	OUI	quotidien	Négatif	Négatif
YAH190	MARCHE MVOG-ADA	Yaounde 5	2023-06-12	OUI	34.8274	1995-01-01	male	NON	NON	ABATTEUR	5	OUI	quotidien	NON		OUI	quotidien	Négatif	Négatif
YAH192	MARCHE MVOG-ADA	Yaounde 5	2023-06-12	OUI	-0.00547945	2023-04-10	male	NON	NON	ABATTEUR	3	OUI	quotidien	NON		OUI	quotidien	Négatif	Négatif
YAH193	MARCHE MVOG-ADA	Yaounde 5	2023-06-12	OUI	28.463	2003-01-01	male	NON	NON	ABATTEUR	03 MOIS	OUI	quotidien	NON		OUI	quotidien	Négatif	Négatif
YAH194	MARCHE MVOG-ADA	Yaounde 5	2023-06-12	OUI	49.3288	2023-04-04	male	NON	NON	ABATTEUR	10	OUI	quotidien	OUI	occasionnellement	OUI	quotidien	Négatif	Négatif
YAH195	MARCHE MVOG-ADA	Yaounde 5	2023-06-12	OUI	28.463	1996-11-06	male	NON	NON	BOUCHER	4	OUI	quotidien	OUI	occasionnellement	OUI	quotidien	Négatif	Négatif
YAH196	MARCHE MVOG-ADA	Yaounde 5	2023-06-12	OUI	0.172603	1990-01-01	male	NON	NON	ABATTEUR	2	OUI	quotidien	OUI	occasionnellement	OUI	quotidien	Négatif	Négatif
YAH197	MARCHE MVOG-ADA	Yaounde 5	2023-06-12	OUI	20.4575	1985-01-01	male	NON	NON	BOUCHER	4	OUI	quotidien	NON		OUI	quotidien	Négatif	Négatif
YAH198	MARCHE MVOG-ADA	Yaounde 5	2023-06-12	OUI	0.189041	1993-01-01	male	NON	OUI	BOUCHER	20	OUI	quotidien	OUI	occasionnellement	OUI	quotidien	Négatif	Négatif
YAH199	MARCHE MVOG-ADA	Yaounde 5	2023-06-12	OUI	26.6137	1990-05-06	male	NON	NON	ABATTEUR	5	OUI	quotidien	OUI	occasionnellement	OUI	quotidien	Négatif	Négatif
YAH200	MARCHE MVOG-ADA	Yaounde 5	2023-06-12	OUI	33.4658	1998-06-07	male	NON	NON	BOUCHER	8	OUI	quotidien	OUI	occasionnellement	OUI	quotidien	Négatif	Négatif
YAH203	YAOUNDE 1	Yaounde 1	2023-06-30	OUI	38.4685	1982-09-11	femelle	NON	OUI	VETERINAIRE	17	OUI	quotidien	NON		OUI	quotidien	Négatif	Négatif
YAH205	YAOUNDE 1	Yaounde 1	2023-06-30	OUI	30.463	1988-11-19	femelle	NON	NON	VETERINAIRE	4	OUI	occasionnellement	NON		OUI	quotidien	Négatif	Négatif
YAH206	YAOUNDE 1	Yaounde 1	2023-06-30	OUI	33.1233	1968-01-01	male	NON	NON	BERGER	12	OUI	quotidien	OUI	occasionnellement	OUI	quotidien	Négatif	Négatif
YAH207	YAOUNDE 1	Yaounde 1	2023-06-30	OUI	25.0301	1985-06-03	male	NON	NON	BERGER	6	OUI	quotidien	OUI	occasionnellement	OUI	quotidien	Négatif	Négatif
YAH215	YAOUNDE 1	Yaounde 1	2023-06-30	OUI	40.8274	1997-04-02	male	NON	NON	BERGER	8	OUI	quotidien	OUI	quotidien	OUI	quotidien	Négatif	Négatif
YAH223	YAOUNDE 1	Yaounde 1	2023-06-30	OUI	34.6329	1961-09-12	male	NON	OUI	BERGER	20	OUI	quotidien	OUI	occasionnellement	OUI	quotidien	Négatif	Négatif
YAH237	YAOUNDE 1	Yaounde 1	2023-06-30	OUI	55.5315	1993-10-17	femelle	NON	NON	VETERINAIRE	3	OUI	occasionnellement	NON		OUI	quotidien	Négatif	Négatif
YAH239	YAOUNDE 1	Yaounde 1	2023-06-30	OUI	38.0986	1979-07-25	femelle	NON	OUI	VETERINAIRE	12	OUI	quotidien	NON		OUI	quotidien	Négatif	Négatif
YAH240	YAOUNDE 1	Yaounde 1	2023-06-30	OUI	26.2603	1991-10-20	male	NON	NON	VETERINAIRE	5	OUI	occasionnellement	NON		OUI	quotidien	Négatif	Négatif
YAH241	YAOUNDE 1	Yaounde 1	2023-06-30	OUI	61.8384	1995-12-10	femelle	NON	NON	VETERINAIRE	3	OUI	occasionnellement	NON		OUI	quotidien	Négatif	Négatif
YAH243	YAOUNDE 1	Yaounde 1	2023-06-30	OUI	29.7205	1987-12-03	femelle	NON	OUI	VETERINAIRE	12	OUI	occasionnellement	OUI	occasionnellement	OUI	quotidien	Négatif	Négatif
YAH244	YAOUNDE 1	Yaounde 1	2023-06-30	OUI	43.9616	1992-09-06	femelle	NON	NON	VETERINAIRE	10	OUI	hebdomadaire	NON		OUI	quotidien	Négatif	Négatif
YAH246	YAOUNDE 1	Yaounde 1	2023-06-30	OUI	31.7151	1995-08-16	femelle	NON	NON	VETERINAIRE	3	OUI	occasionnellement	NON		OUI	quotidien	Négatif	Négatif
YAH256	YAOUNDE 1	Yaounde 1	2023-06-30	OUI	27.5726	1981-07-27	male	NON	NON	VETERINAIRE	15	OUI	quotidien	OUI	hebdomadaire	OUI	quotidien	Négatif	Positif	Négatif	Négatif
YAH261	YAOUNDE 1	Yaounde 1	2023-06-30	OUI	35.5973	1981-02-09	male	NON	NON	VETERINAIRE	12	OUI	quotidien	NON		OUI	quotidien	Négatif	Négatif
YAH262	YAOUNDE 1	Yaounde 1	2023-06-30	OUI	30.8329	1992-11-03	male	NON	NON	BOUCHER	15	OUI	occasionnellement	OUI	quotidien	OUI	quotidien	Négatif	Négatif
YAH264	YAOUNDE 1	Yaounde 1	2023-06-30	OUI	27.8904	1994-01-01	femelle	NON	NON	VETERINAIRE	4	OUI	quotidien	OUI	quotidien	OUI	quotidien	Négatif	Négatif
YAH265	ABATTOIR ETOUDI	Yaounde 1	2023-08-02	OUI	41.9534	1988-01-01	male	NON	OUI	ABATTEUR	20	OUI	quotidien	OUI	quotidien	OUI	quotidien	Négatif	Négatif
YAH266	ABATTOIR ETOUDI	Yaounde 1	2023-08-02	OUI	42.4137	1967-01-01	male	NON	NON	ABATTEUR	24	OUI	quotidien	NON		OUI	quotidien	Négatif	Négatif
YAH267	ABATTOIR ETOUDI	Yaounde 1	2023-08-02	OUI	30.674	1985-01-01	male	NON	NON	ABATTEUR	10	OUI	quotidien			OUI	quotidien	Négatif	Négatif
YAH268	ABATTOIR ETOUDI	Yaounde 1	2023-08-02	OUI	29.5123	1970-01-01	male	NON	OUI	ABATTEUR	30	OUI	quotidien	NON		OUI	quotidien	Négatif	Négatif
YAH269	ABATTOIR ETOUDI	Yaounde 1	2023-08-02	OUI	35.6082	1983-01-10	male	NON	NON	BOUCHER	2	OUI	quotidien	NON		OUI	quotidien	Négatif	Négatif
YAH271	ABATTOIR ETOUDI	Yaounde 1	2023-08-02	OUI	56.6219	1985-03-01	male	NON	NON	ABATTEUR	4	OUI	quotidien	NON		OUI	quotidien	Négatif	Négatif
YAH273	ABATTOIR ETOUDI	Yaounde 1	2023-08-02	OUI	38.6082	1978-01-01	male	NON	OUI	ABATTEUR	10	OUI	quotidien	OUI	quotidien	OUI	quotidien	Négatif	Négatif
YAH274	ABATTOIR ETOUDI	Yaounde 1	2023-08-02	OUI	53.6192	1982-01-01	male	NON	NON	ABATTEUR	8	OUI	quotidien	OUI	hebdomadaire	OUI	quotidien	Négatif	Négatif
YAH275	ABATTOIR ETOUDI	Yaounde 1	2023-08-02	OUI	40.5863	1993-04-11	male	NON	NON	ABATTEUR	3	OUI	quotidien	OUI	quotidien	OUI	quotidien	Négatif	Négatif
YAH276	ABATTOIR ETOUDI	Yaounde 1	2023-08-02	OUI	39.14	1981-03-08	male	NON	NON	ABATTEUR	8	OUI	quotidien	NON		OUI	quotidien	Négatif	Positif	Négatif	Négatif
YAH277	ABATTOIR ETOUDI	Yaounde 1	2023-08-02	OUI	38.4466	1988-08-30	male	NON	NON	ABATTEUR	9	OUI	quotidien	OUI	occasionnellement	OUI	quotidien	Négatif	Négatif
YAH278	ABATTOIR ETOUDI	Yaounde 1	2023-08-02	OUI	45.6137	1993-11-22	male	NON	NON	ABATTEUR	5	OUI	quotidien	NON		OUI	quotidien	Négatif	Négatif
YAH279	ABATTOIR ETOUDI	Yaounde 1	2023-08-02	OUI	41.611	1984-06-21	male	NON	NON	ABATTEUR	10	OUI	quotidien	NON		OUI	quotidien	Négatif	Négatif
YAH281	ABATTOIR ETOUDI	Yaounde 1	2023-08-02	OUI	30.3288	1993-01-15	male	NON	NON	ABATTEUR	3	OUI	quotidien	OUI	hebdomadaire	OUI	quotidien	Négatif	Négatif
YAH283	ABATTOIR ETOUDI	Yaounde 1	2023-08-02	OUI	34.9452	1970-05-15	male	NON	NON	BOUCHER	13	OUI	quotidien	NON		OUI	quotidien	Négatif	Négatif
YAH285	ABATTOIR ETOUDI	Yaounde 1	2023-08-02	OUI	29.7123	1992-01-01	male	NON	NON	ABATTEUR	9	OUI	quotidien	OUI	occasionnellement	OUI	quotidien	Négatif	Négatif
YAH289	ABATTOIR ETOUDI	Yaounde 1	2023-08-02	OUI	30.5644	1964-02-11	male	NON	NON	ABATTEUR	39	OUI	quotidien	OUI	occasionnellement	OUI	quotidien	Négatif	Négatif
YAH290	ABATTOIR ETOUDI	Yaounde 1	2023-08-02	OUI	53.2521	1979-01-01	male	NON	NON	ABATTEUR	4	OUI	quotidien	OUI	hebdomadaire	OUI	quotidien	Négatif	Négatif
YAH291	ABATTOIR ETOUDI	Yaounde 1	2023-08-02	OUI	31.6055	1981-01-01	male	NON	NON	ABATTEUR	20	OUI	quotidien	OUI	occasionnellement	OUI	quotidien	Négatif	Négatif
YAH292	ABATTOIR ETOUDI	Yaounde 1	2023-08-02	OUI	42.4301	1982-01-01	male	NON	NON	BERGER	15	OUI	quotidien	OUI	quotidien	OUI	quotidien	Négatif	Négatif
YAH293	ABATTOIR ETOUDI	Yaounde 1	2023-08-02	OUI	59.5123	1991-01-01	male	NON	NON	ABATTEUR	10	OUI	quotidien	NON		OUI	quotidien	Négatif	Négatif
YAH294	ABATTOIR ETOUDI	Yaounde 1	2023-08-02	OUI	44.6137	1981-01-01	male	NON	NON	ABATTEUR	30	OUI	quotidien	OUI	quotidien	OUI	quotidien	Négatif	Négatif
YAH295	ABATTOIR ETOUDI	Yaounde 1	2023-08-02	OUI	42.611	1978-01-01	male	NON	NON	ABATTEUR	01 AN	OUI	quotidien	NON		OUI	quotidien	Négatif	Négatif
YAH296	ABATTOIR ETOUDI	Yaounde 1	2023-08-02	OUI	41.611	1984-01-19	male	NON	NON	ABATTEUR	9	OUI	quotidien	OUI	occasionnellement	OUI	quotidien	Négatif	Négatif
YAH297	ABATTOIR ETOUDI	Yaounde 1	2023-08-02	OUI	32.6055	1983-10-17	male	NON	NON	ABATTEUR	3	OUI	quotidien	NON		OUI	quotidien	Négatif	Négatif
YAH298	ABATTOIR ETOUDI	Yaounde 1	2023-08-02	OUI	42.611	1980-01-01	male	NON	NON	ABATTEUR	05 MOIS	OUI	quotidien	NON		OUI	quotidien	Négatif	Positif	Négatif	Négatif
YAH299	ABATTOIR ETOUDI	Yaounde 1	2023-08-02	OUI	45.6137	1979-01-01	male	NON	NON	ABATTEUR	12	OUI	quotidien	OUI	quotidien	OUI	quotidien	Négatif	Négatif
YAH300	ABATTOIR ETOUDI	Yaounde 1	2023-08-02	OUI	39.5616	1982-01-01	male	NON	NON	BOUCHER	32	OUI	quotidien	NON		OUI	quotidien	Négatif	Négatif
YAH301	ABATTOIR ETOUDI	Yaounde 1	2023-08-02	OUI	39.8192	1989-07-17	male	NON	NON	ABATTEUR	3	OUI	quotidien	OUI	quotidien	OUI	quotidien	Négatif	Négatif
YAH302	ABATTOIR ETOUDI	Yaounde 1	2023-08-02	OUI	43.6137	1994-01-01	male	NON	NON	BOUCHER	6	OUI	quotidien	NON		OUI	quotidien	Négatif	Négatif
YAH303	ABATTOIR ETOUDI	Yaounde 1	2023-08-02	OUI	44.6137	1991-01-01	male	NON	NON	ABATTEUR	4	OUI	quotidien	NON		OUI	quotidien	Négatif	Négatif	Négatif	Négatif
YAH304	ABATTOIR ETOUDI	Yaounde 1	2023-08-02	OUI	41.611	1982-01-01	male	NON	OUI	ABATTEUR	5	OUI	quotidien	OUI	quotidien	OUI	quotidien	Négatif	Négatif	Négatif	Négatif
YAH305	ABATTOIR ETOUDI	Yaounde 1	2023-08-02	OUI	34.0658	1998-01-01	male	NON	NON	ABATTEUR	5	OUI	quotidien			OUI	quotidien	Négatif	Négatif
YAH306	ABATTOIR ETOUDI	Yaounde 1	2023-08-02	OUI	29.6027	1980-01-01	male	NON	NON	ABATTEUR	8	OUI	quotidien	OUI	occasionnellement	OUI	quotidien	Négatif	Négatif
YAH307	ABATTOIR ETOUDI	Yaounde 1	2023-08-02	OUI	32.6055	1983-01-01	male	NON	OUI	ABATTEUR	35	OUI	quotidien	OUI	quotidien	OUI	quotidien	Positif	Négatif	Négatif	Positif
YAH308	ABATTOIR ETOUDI	Yaounde 1	2023-08-02	OUI	41.611	1970-01-01	male	NON	NON	ABATTEUR	30	OUI	quotidien	NON		OUI	quotidien	Négatif	Négatif
YAH309	ABATTOIR ETOUDI	Yaounde 1	2023-08-02	OUI	25.6	1981-03-02	male	NON	NON	BOUCHER	4	OUI	quotidien	OUI	quotidien	OUI	quotidien	Positif	Négatif	Négatif	Positif
YAH310	ABATTOIR ETOUDI	Yaounde 1	2023-08-02	OUI	43.6137	2000-01-04	male	NON	NON	ABATTEUR	8	OUI	quotidien	NON		OUI	quotidien	Négatif	Négatif
YAH311	ABATTOIR ETOUDI	Yaounde 1	2023-08-02	OUI	40.611	1985-01-01	male	NON	OUI	BOUCHER	5	OUI	quotidien	OUI	quotidien	OUI	quotidien	Négatif	Positif	Négatif	Négatif
YAH312	ABATTOIR ETOUDI	Yaounde 1	2023-08-02	OUI	53.6192	1997-01-01	male	NON	NON	ABATTEUR	6	OUI	quotidien	NON		OUI	quotidien	Négatif	Négatif
YAH313	ABATTOIR ETOUDI	Yaounde 1	2023-08-02	OUI	42.4466	1978-01-01	male	NON	OUI	BOUCHER	30	OUI	quotidien	OUI	quotidien	OUI	quotidien	Négatif	Négatif
YAH314	ABATTOIR ETOUDI	Yaounde 1	2023-08-02	OUI	23.5918	1986-07-20	male	NON	NON	ABATTEUR	7	OUI	quotidien	NON		OUI	quotidien	Négatif	Négatif
YAH315	ABATTOIR ETOUDI	Yaounde 1	2023-08-02	OUI	38.6082	1978-12-22	male	NON	NON	ABATTEUR	3	OUI	quotidien	OUI	hebdomadaire	OUI	quotidien	Négatif	Négatif
YAH316	ABATTOIR ETOUDI	Yaounde 1	2023-08-02	OUI	26.6	1986-05-25	male	NON	NON	BOUCHER	2	OUI	quotidien	NON		OUI	quotidien	Négatif	Négatif
YAH317	ABATTOIR ETOUDI	Yaounde 1	2023-08-02	OUI	45.6137	1970-01-01	male	NON	NON	NETTOYEUR	20	OUI	quotidien	OUI	quotidien	OUI	quotidien	Négatif	Négatif
YAH318	ABATTOIR ETOUDI	Yaounde 1	2023-08-02	OUI	37.0603	1998-01-01	male	NON	NON	VETERINAIRE	7	OUI	quotidien	OUI	occasionnellement	OUI	quotidien	Négatif	Négatif
YAH319	ABATTOIR ETOUDI	Yaounde 1	2023-08-02	OUI	44.6411	2002-01-01	male	NON	OUI	ABATTEUR	3	OUI	quotidien	NON		OUI	quotidien	Négatif	Négatif
YAH320	ABATTOIR ETOUDI	Yaounde 1	2023-08-02	OUI	37.2137	2002-01-01	male	NON	NON	BOUCHER	5	OUI	quotidien	OUI	quotidien	OUI	quotidien	Négatif	Négatif
YAH321	ABATTOIR ETOUDI	Yaounde 1	2023-08-02	OUI	53.6192	1998-01-01	male	OUI	OUI	BOUCHER	6	OUI	quotidien	OUI	quotidien	OUI	quotidien	Négatif	Négatif
YAH322	ABATTOIR ETOUDI	Yaounde 1	2023-08-02	OUI	25.6	2000-02-28	male	NON	NON	ABATTEUR	2	OUI	quotidien	NON		OUI	quotidien	Négatif	Négatif
YAH323	ABATTOIR ETOUDI	Yaounde 1	2023-08-02	OUI	21.5973	1986-04-07	male	NON	NON	ABATTEUR	8	OUI	quotidien	OUI	quotidien	OUI	quotidien	Négatif	Négatif
YAH325	ABATTOIR ETOUDI	Yaounde 1	2023-08-02	OUI	21.5973	1986-08-31	male	NON	NON	ABATTEUR	7	OUI	quotidien	OUI	quotidien	OUI	quotidien	Négatif	Positif	Négatif	Négatif
YAH326	ABATTOIR ETOUDI	Yaounde 1	2023-08-02	OUI	25.6	2000-01-01	male	NON	NON	NETTOYEUR	01 AN	OUI	quotidien	NON		OUI	quotidien	Négatif	Négatif
YAH327	ABATTOIR ETOUDI	Yaounde 1	2023-08-02	OUI	23.4411	1995-01-01	male	OUI	NON	BOUCHER	7	OUI	quotidien	OUI	quotidien	OUI	quotidien	Négatif	Négatif
YAH328	ABATTOIR ETOUDI	Yaounde 1	2023-08-02	OUI	37.3452	1973-01-01	male	NON	NON	BOUCHER	8	OUI	quotidien	NON		OUI	quotidien	Négatif	Négatif
YAH329	ABATTOIR ETOUDI	Yaounde 1	2023-08-02	OUI	36.9452	2000-05-12	male	OUI	NON	BOUCHER	01 AN	OUI	quotidien	OUI	quotidien	OUI	quotidien	Négatif	Positif	Négatif	Négatif
YAH330	ABATTOIR ETOUDI	Yaounde 1	2023-08-02	OUI	23.6	1993-01-01	male	NON	NON	ABATTEUR	3	OUI	quotidien	OUI	quotidien	OUI	quotidien	Positif	Négatif	Négatif	Positif
YAH332	ABATTOIR ETOUDI	Yaounde 1	2023-08-02	OUI	28.6027	1996-01-01	male	NON	NON	ABATTEUR	6	OUI	quotidien	OUI	quotidien	OUI	quotidien	Négatif	Négatif
YAH333	ABATTOIR ETOUDI	Yaounde 1	2023-08-02	OUI	50.6164	1982-12-15	male	NON	NON	ABATTEUR	5	OUI	quotidien	OUI	quotidien	OUI	quotidien	Négatif	Négatif
YAH334	ABATTOIR ETOUDI	Yaounde 1	2023-08-02	OUI	23.2384	2001-01-01	male	NON	OUI	ABATTEUR	2	OUI	quotidien	NON		OUI	quotidien	Négatif	Négatif
YAH335	ABATTOIR ETOUDI	Yaounde 1	2023-08-02	OUI	30.6027	1997-01-01	male	NON	NON	ABATTEUR	6	OUI	quotidien	OUI	quotidien	OUI	quotidien	Négatif	Négatif
YAH336	ABATTOIR ETOUDI	Yaounde 1	2023-08-02	OUI	27.6027	2002-01-01	male	NON	NON	ABATTEUR	1	OUI	quotidien	NON		OUI	quotidien	Négatif	Négatif
YAH337	ABATTOIR ETOUDI	Yaounde 1	2023-08-02	OUI	40.6575	1988-11-09	male	NON	NON	ABATTEUR	4	OUI	quotidien	NON		OUI	quotidien	Négatif	Négatif
YAH338	ABATTOIR ETOUDI	Yaounde 1	2023-08-02	OUI	22.5973	2001-01-01	male	NON	OUI	ABATTEUR	2	OUI	quotidien	OUI	quotidien	OUI	quotidien	Négatif	Négatif
YAH339	ABATTOIR ETOUDI	Yaounde 1	2023-08-02	OUI	26.6	2002-01-01	male	NON	NON	ABATTEUR	1	OUI	quotidien	OUI	quotidien	OUI	quotidien	Négatif	Négatif
YAH340	ABATTOIR ETOUDI	Yaounde 1	2023-08-02	OUI	21.5973	1994-06-26	male	NON	NON	BOUCHER	15	OUI	quotidien	NON		OUI	quotidien	Négatif	Négatif
YAH341	ABATTOIR ETOUDI	Yaounde 1	2023-08-02	OUI	34.7507	1991-01-01	male	NON	NON	ABATTEUR	3	OUI	quotidien	NON		OUI	quotidien	Négatif	Négatif
YAH343	ABATTOIR ETOUDI	Yaounde 1	2023-08-02	OUI	22.5973	1998-01-01	male	NON	NON	ABATTEUR	7	OUI	quotidien	NON		OUI	quotidien	Négatif	Négatif
YAH344	ABATTOIR ETOUDI	Yaounde 1	2023-08-02	OUI	21.5973	1998-03-13	male	NON	OUI	ABATTEUR	7	OUI	quotidien	OUI	hebdomadaire	OUI	quotidien	Négatif	Négatif
YAH345	ABATTOIR ETOUDI	Yaounde 1	2023-08-02	OUI	29.1205	1969-01-01	male	NON	NON	ABATTEUR	10	OUI	quotidien	OUI	quotidien	OUI	quotidien	Négatif	Négatif
YAH346	ABATTOIR ETOUDI	Yaounde 1	2023-08-02	OUI	32.6055	2001-01-01	male	NON	NON	ABATTEUR	2	OUI	quotidien	OUI	quotidien	OUI	quotidien	Négatif	Négatif
YAH347	ABATTOIR ETOUDI	Yaounde 1	2023-08-02	OUI	25.6	1993-01-01	male	NON	NON	ABATTEUR	8	OUI	quotidien	OUI	quotidien	OUI	quotidien	Négatif	Négatif
YAH348	ABATTOIR ETOUDI	Yaounde 1	2023-08-02	OUI	25.4055	1988-01-01	male	NON	NON	ABATTEUR	8	OUI	quotidien	OUI	quotidien	OUI	quotidien	Négatif	Négatif
YAH349	ABATTOIR ETOUDI	Yaounde 1	2023-08-02	OUI	54.6192	1999-01-01	male	NON	NON	BOUCHER	2	OUI	quotidien	NON		OUI	quotidien	Négatif	Négatif
YAH350	ABATTOIR ETOUDI	Yaounde 1	2023-08-02	OUI	22.5973	1984-01-01	male	NON	NON	ABATTEUR	3	OUI	quotidien	OUI	occasionnellement	OUI	quotidien	Négatif	Négatif
YAH352	ABATTOIR ETOUDI	Yaounde 1	2023-08-02	OUI	30.6027	2002-01-01	male	NON	NON	ABATTEUR	01 AN	OUI	quotidien	OUI	quotidien	OUI	quotidien	Négatif	Négatif
YAH353	ABATTOIR ETOUDI	Yaounde 1	2023-08-02	OUI	35.6082	1986-01-01	male	NON	NON	ABATTEUR	8	OUI	quotidien	OUI	quotidien	OUI	quotidien	Positif	Négatif	Négatif	Positif
YAH354	ABATTOIR ETOUDI	Yaounde 1	2023-08-02	OUI	24.6	1997-01-01	male	NON	NON	ABATTEUR	01 AN	OUI	quotidien	NON		OUI	quotidien	Positif	Négatif	Négatif	Positif
YAH355	ABATTOIR ETOUDI	Yaounde 1	2023-08-02	OUI	39.611	1985-01-01	male	NON	NON	BOUCHER	32	OUI	quotidien	OUI	quotidien	OUI	quotidien	Négatif	Négatif
YAH356	ABATTOIR ETOUDI	Yaounde 1	2023-08-02	OUI	21.5973	1985-03-01	male	NON	NON	ABATTEUR	7	OUI	quotidien	OUI	quotidien	OUI	quotidien	Négatif	Négatif
YAH358	ABATTOIR ETOUDI	Yaounde 1	2023-08-02	OUI	37.6082	1997-01-01	male	NON	NON	BOUCHER	5	OUI	quotidien	NON		OUI	quotidien	Négatif	Négatif
YAH359	ABATTOIR ETOUDI	Yaounde 1	2023-08-02	OUI	26.6	1993-01-01	male			ABATTEUR	5	OUI	quotidien	NON		OUI	quotidien	Négatif	Négatif
YAH360	ABATTOIR ETOUDI	Yaounde 1	2023-08-02	OUI	38.6082	1988-01-01	male	NON	NON	ABATTEUR	4	OUI	quotidien	OUI	quotidien	OUI	quotidien	Négatif	Négatif
YAH362	ABATTOIR ETOUDI	Yaounde 1	2023-08-02	OUI	38.4466	1991-11-20	male	NON	NON	VETRINAIRE	4	OUI	quotidien	NON		OUI	quotidien	Négatif	Positif	Négatif	Négatif
YAH363	ABATTOIR ETOUDI	Yaounde 1	2023-08-02	OUI	26.6	1994-01-01	male	NON	NON	ABATTEUR	4	OUI	quotidien	NON		OUI	quotidien	Négatif	Négatif
YAH365	ABATTOIR ETOUDI	Yaounde 1	2023-08-02	OUI	30.6027	1985-01-01	male	NON	NON	ABATTEUR	4	OUI	quotidien	NON		OUI	quotidien	Négatif	Négatif
YAH366	MVOG BETSI	Yaounde 6	2024-01-24	OUI	35.6082	1971-03-20	male	NON	NON	VETERINAIRE	20	OUI	hebdomadaire	OUI	occasionnellement	OUI	quotidien	Négatif	Négatif
YAH367	MVOG BETSI	Yaounde 6	2024-01-24	OUI	31.7205	1994-12-21	male	NON	NON	VETERINAIRE	3	OUI	occasionnellement	NON		OUI	quotidien	Négatif	Négatif
YAH368	MVOG BETSI	Yaounde 6	2024-01-24	OUI	29.6027	1979-06-16	femelle	NON	NON	VETERINAIRE	20	OUI	occasionnellement	NON		OUI	quotidien	Négatif	Négatif
YAH369	MVOG BETSI	Yaounde 6	2024-01-24	OUI	38.6082	1990-12-04	male	NON	NON	VETERINAIRE	6	OUI	hebdomadaire	OUI	occasionnellement	OUI	quotidien	Négatif	Négatif
YAH370	MVOG BETSI	Yaounde 6	2024-01-24	OUI	52.8849	1991-08-27	femelle	NON	NON	VETERINAIRE	3	OUI	hebdomadaire	NON		OUI	quotidien	Positif	Négatif
YAH371	MVOG BETSI	Yaounde 6	2024-01-24	OUI	29.1123	1982-06-09	femelle	NON	NON	VETERINAIRE	13	OUI	occasionnellement	NON		OUI	quotidien	Négatif	Négatif
YAH372	MVOG BETSI	Yaounde 6	2024-01-24	OUI	44.6384	1994-11-22	femelle	NON	NON	VETERINAIRE	6	NON		NON		OUI	quotidien	Négatif	Négatif
YAH373	MVOG BETSI	Yaounde 6	2024-01-24	OUI	33.1616	1976-02-10	femelle	NON	NON	VETERINAIRE	13	NON		NON		OUI	quotidien	Négatif	Négatif
YAH374	MVOG BETSI	Yaounde 6	2024-01-24	OUI	32.4329	1994-05-19	male	NON	NON	VETERINAIRE	4	OUI	occasionnellement	OUI	occasionnellement	OUI	quotidien	Négatif	Négatif
YAH375	MVOG BETSI	Yaounde 6	2024-01-24	OUI	41.6548	1997-11-20	femelle	NON	OUI	VETERINAIRE	6	OUI	hebdomadaire	OUI	hebdomadaire	OUI	quotidien	Négatif	Négatif
YAH376	MVOG BETSI	Yaounde 6	2024-01-24	OUI	29.1918	1977-06-17	femelle	NON	NON	VETERINAIRE	22	OUI	hebdomadaire	OUI	occasionnellement	OUI	quotidien	Négatif	Négatif
YAH377	MVOG BETSI	Yaounde 6	2024-01-24	OUI	47.9863	1986-07-14	femelle	NON	NON	VETERINAIRE	12	OUI	hebdomadaire	NON		OUI	quotidien	Négatif	Négatif
YAH378	MVOG BETSI	Yaounde 6	2024-01-24	OUI	29.7041	1970-09-10	male	NON	NON			OUI	occasionnellement	OUI	occasionnellement	OUI	quotidien	Négatif	Négatif
YAH379	MVOG BETSI	Yaounde 6	2024-01-24	OUI	26.1945	1988-01-18	femelle	NON	NON	VETERINAIRE	12	OUI	occasionnellement	OUI	hebdomadaire	OUI	quotidien	Négatif	Négatif
YAH380	MVOG BETSI	Yaounde 6	2024-01-24	OUI	46.6356	1989-11-03	femelle	NON	NON	VETERINAIRE	13	OUI	hebdomadaire	NON		OUI	quotidien	Négatif	Négatif
YAH381	MVOG BETSI	Yaounde 6	2024-01-24	OUI	37.5562	1982-01-03	male	NON	NON	VETERINAIRE		OUI	occasionnellement	NON		OUI	quotidien	Négatif	Négatif
YAH382	MVOG BETSI	Yaounde 6	2024-01-24	OUI	53.4082	1996-05-10	male	NON	NON	VETERINAIRE	6	OUI	occasionnellement	OUI	occasionnellement	OUI	quotidien	Négatif	Négatif
YAH383	MVOG BETSI	Yaounde 6	2024-01-24	OUI	36.0411	1982-07-02	male	NON	NON	VETERINAIRE	9	OUI	occasionnellement	OUI	occasionnellement	OUI	quotidien	Négatif	Négatif
YAH384	MVOG BETSI	Yaounde 6	2024-01-24	OUI	34.2466	1980-12-28	femelle	NON	NON	VETERIANIRE	14	OUI	occasionnellement	NON		OUI	quotidien	Négatif	Négatif
YAH385	MVOG BETSI	Yaounde 6	2024-01-24	OUI	42.0849	1990-01-17	femelle	NON	NON	VETERINAIRE	9	OUI	occasionnellement	OUI	occasionnellement	OUI	quotidien	Négatif	Négatif
YAH386	MVOG BETSI	Yaounde 6	2024-01-24	OUI	27.726	1991-04-27	male	NON	OUI	VETERIANIRE	11	OUI	occasionnellement	OUI	occasionnellement	OUI	quotidien	Négatif	Négatif
YAH387	MVOG BETSI	Yaounde 6	2024-01-24	OUI	41.5918	1972-12-26	femelle	NON	NON	VETERINAIRE	12	OUI	occasionnellement	OUI	occasionnellement	OUI	quotidien	Négatif	Négatif
YAH388	MVOG BETSI	Yaounde 6	2024-01-24	OUI	43.1014	1995-05-12	femelle	NON	OUI	VETERINAIRE	8	OUI	occasionnellement	NON		OUI	quotidien	Négatif	Négatif
YAH390	MVOG BETSI	Yaounde 6	2024-01-24	OUI	34.0411	1978-07-16	femelle	NON	NON	VETERINAIRE	24	OUI	hebdomadaire	OUI	occasionnellement	OUI	quotidien	Négatif	Négatif
YAH391	MVOG BETSI	Yaounde 6	2024-01-24	OUI	32.7671	1985-06-03	femelle	NON	NON	VETERINAIRE	6	OUI	occasionnellement	OUI	occasionnellement	OUI	quotidien	Négatif	Négatif
YAH392	MVOG BETSI	Yaounde 6	2024-01-24	OUI	51.1123	1967-05-07	femelle	NON	NON	VETERINAIRE	24	OUI	occasionnellement	OUI	occasionnellement	OUI	quotidien	Négatif	Négatif
YAH393	MVOG BETSI	Yaounde 6	2024-01-24	OUI	28.7233	1972-10-08	male	NON	NON	VETERINAIRE	27	OUI	quotidien	OUI	occasionnellement	OUI	quotidien	Négatif	Négatif
YAH394	MVOG BETSI	Yaounde 6	2024-01-24	OUI	45.5562	1980-04-26	femelle	NON	NON	VETERINAIRE	10	NON		NON		OUI	hebdomadaire	Négatif	Négatif
YAH396	MVOG BETSI	Yaounde 6	2024-01-24	OUI	38.6685	1995-09-19	femelle	NON	NON	VETERINAIRE	5	OUI	hebdomadaire	OUI	occasionnellement	OUI	quotidien	Négatif	Négatif
YAH397	MVOG BETSI	Yaounde 6	2024-01-24	OUI	56.7562	1980-06-02	male	NON	NON	VETERINAIRE	14	OUI	occasionnellement	OUI	occasionnellement	OUI	quotidien	Négatif	Négatif
YAH398	MVOG BETSI	Yaounde 6	2024-01-24	OUI	51.3288	1974-09-27	male	NON	NON	VETERINAIRE	25	OUI	occasionnellement	OUI	occasionnellement	OUI	quotidien	Négatif	Négatif
YAH399	MVOG BETSI	Yaounde 6	2024-01-24	OUI	43.7753	1975-01-01	femelle	NON	NON	VETERINAIRE	2	OUI	occasionnellement	OUI	occasionnellement	OUI	quotidien	Négatif	Négatif
YAH401	MVOG BETSI	Yaounde 6	2024-01-24	OUI	28.3671	1976-07-29	femelle	NON	NON	VETERINAIRE	13	OUI	occasionnellement	OUI	occasionnellement	OUI	quotidien	Négatif	Négatif
YAH402	MVOG BETSI	Yaounde 6	2024-01-24	OUI	43.674	1995-11-21	femelle	NON	NON	VETERIANAIRE	5	OUI	occasionnellement	OUI	occasionnellement	OUI	quotidien	Négatif	Négatif
YAH403	MVOG BETSI	Yaounde 6	2024-01-24	OUI	49.3589	1971-01-01	femelle	NON	NON	VETERINAIRE	22	OUI	occasionnellement	OUI	occasionnellement	OUI	quotidien	Négatif	Négatif
YAH404	MVOG BETSI	Yaounde 6	2024-01-24	OUI	49.0959	1983-01-13	femelle	NON	NON	VETERINAIRE	13	NON		NON		OUI	hebdomadaire	Négatif	Négatif
YAH405	MVOG BETSI	Yaounde 6	2024-01-24	OUI	47.5205	1976-01-01	femelle	NON	NON	VETERIANAIRE	11	OUI	occasionnellement	OUI	occasionnellement	OUI	quotidien	Négatif	Négatif
YAH406	MVOG BETSI	Yaounde 6	2024-01-24	OUI	28.1945	1977-03-30	male	NON	NON	VETERINAIRE	13	OUI	hebdomadaire	NON		OUI	quotidien	Négatif	Négatif
YAH407	MVOG BETSI	Yaounde 6	2024-01-24	OUI	53.0986	1983-12-04	femelle	NON	NON	VETERINAIRE	11	OUI	occasionnellement	OUI	occasionnellement	OUI	quotidien	Négatif	Négatif
YAH408	MVOG BETSI	Yaounde 6	2024-01-24	OUI	41.0575	1980-02-22	femelle	NON	NON	VETERINAIRE	14	NON		NON		OUI	quotidien	Négatif	Positif	Négatif	Négatif
YAH409	MVOG BETSI	Yaounde 6	2024-01-24	OUI	48.0959	1989-09-23	male	NON	NON	VETERINAIRE	5.5	OUI	occasionnellement	NON		OUI	quotidien	Positif	Négatif	Négatif	Négatif
YAH410	MVOG BETSI	Yaounde 6	2024-01-24	OUI	46.8521	1996-10-03	male	NON	NON	VETERINAIRE	2	OUI	occasionnellement	OUI	occasionnellement	OUI	quotidien	Négatif	Négatif
YAH411	MVOG BETSI	Yaounde 6	2024-01-24	OUI	40.1671	1990-01-20	male	NON	NON	VETERINAIRE	9	OUI	hebdomadaire	NON		OUI	quotidien	Négatif	Négatif
YAH412	MVOG BETSI	Yaounde 6	2024-01-24	OUI	43.9507	1976-09-02	femelle	NON	NON	VETERINAIRE	13	OUI	occasionnellement	OUI	occasionnellement	OUI	quotidien	Négatif	Négatif
YAH413	MVOG BETSI	Yaounde 6	2024-01-24	OUI	34.3589	1987-04-13	femelle	NON	NON	VETERINAIRE	8	NON		NON		OUI	hebdomadaire	Négatif	Négatif
YAH414	MVOG BETSI	Yaounde 6	2024-01-24	OUI	27.326	1976-03-10	femelle	NON	NON	VETERINAIRE	14	OUI	occasionnellement	OUI	occasionnellement	OUI	quotidien	Négatif	Positif	Négatif	Positif
YAH415	MVOG BETSI	Yaounde 6	2024-01-24	OUI	34.0329	1990-05-07	male	NON	OUI	VETERINAIRE	5	OUI	occasionnellement	NON		OUI	quotidien	Négatif	Négatif
YAH416	MVOG BETSI	Yaounde 6	2024-01-24	OUI	47.4247	1975-01-01	femelle	NON	NON	VETERINAIRE	13	OUI	occasionnellement	OUI	occasionnellement	OUI	quotidien	Négatif	Négatif
YAH417	MVOG BETSI	Yaounde 6	2024-01-24	OUI	36.8082	1996-01-11	femelle	NON	NON	VETERINAIRE	4	OUI	occasionnellement	NON		OUI	quotidien	Négatif	Négatif
YAH418	MVOG BETSI	Yaounde 6	2024-01-24	OUI	47.9068	1989-01-01	femelle	NON	NON	VETERINAIRE	10	OUI	occasionnellement	OUI	occasionnellement	OUI	quotidien	Négatif	Négatif
YAH419	MVOG BETSI	Yaounde 6	2024-01-24	OUI	33.7397	1990-09-13	femelle	NON	NON	VETERINAIRE	5	OUI	hebdomadaire	NON		OUI	quotidien	Négatif	Négatif
YAH420	MVOG BETSI	Yaounde 6	2024-01-24	OUI	49.0959	1986-04-21	femelle	NON	NON	VETERINAIRE	14	OUI	occasionnellement	NON		OUI	quotidien	Négatif	Négatif
YAH421	MVOG BETSI	Yaounde 6	2024-01-24	OUI	28.0548	1997-02-01	male	NON	NON	VETERIANAIRE	8	OUI	hebdomadaire	NON		OUI	quotidien	Négatif	Négatif
YAH422	MVOG BETSI	Yaounde 6	2024-01-24	OUI	35.0849	1984-04-12	femelle	NON	OUI	VETERINAIRE	6	OUI	occasionnellement	NON		OUI	quotidien	Négatif	Négatif
YAH423	MVOG BETSI	Yaounde 6	2024-01-24	OUI	33.3863	1977-02-02	male	NON	NON	VETERINAIRE	20	OUI	quotidien	OUI	hebdomadaire	OUI	quotidien	Négatif	Négatif
YAH426	MVOG BETSI	Yaounde 6	2024-01-24	OUI	37.7863	1986-11-27	femelle	NON	NON	VETERINAIRE	13	OUI	occasionnellement	NON		OUI	quotidien	Négatif	Négatif
YAH427	MVOG BETSI	Yaounde 6	2024-01-24	OUI	26.9945	1977-06-25	male	NON	NON	VETERINAIRE	14	OUI	occasionnellement	NON		OUI	quotidien	Positif	Négatif	Négatif	Négatif
YAH428	MVOG BETSI	Yaounde 6	2024-01-24	OUI	39.811	1997-04-04	male	NON	OUI	VETERINAIRE	3	OUI	occasionnellement	NON		OUI	quotidien	Négatif	Négatif
YAH429	MVOG BETSI	Yaounde 6	2024-01-24	OUI	47.0055	1996-12-28	male	NON	NON	VETERINAIRE	5	OUI	occasionnellement	OUI	occasionnellement	OUI	quotidien	Négatif	Négatif
YAH430	MVOG BETSI	Yaounde 6	2024-01-24	OUI	37.1836	1994-02-10	femelle	NON	NON	VETERINAIRE	5	OUI	quotidien	NON		OUI	quotidien	Négatif	Négatif
YAH431	MVOG BETSI	Yaounde 6	2024-01-24	OUI	46.6137	1996-01-01	male	NON	OUI	VETERINAIRE	4	OUI	occasionnellement	NON		OUI	quotidien	Négatif	Négatif
YAH432	MVOG BETSI	Yaounde 6	2024-01-24	OUI	26.8247	1991-08-30	femelle	NON	NON	VETERINAIRE	5	OUI	occasionnellement	OUI	occasionnellement	OUI	quotidien	Négatif	Négatif
YAH433	MVOG BETSI	Yaounde 6	2024-01-24	OUI	27.0904	1982-03-06	femelle	NON	NON	VETERINAIRE	01 AN	NON		NON		OUI	hebdomadaire	Négatif	Négatif
YAH434	MVOG BETSI	Yaounde 6	2024-01-24	OUI	29.9726	1990-08-08	male	NON	NON	VETERINAIRE	9	OUI	hebdomadaire	NON		OUI	quotidien	Négatif	Négatif
YAH437	MVOG BETSI	Yaounde 6	2024-01-24	OUI	28.0822	1993-03-05	male	NON	NON	VETERINAIRE	01 AN	OUI	occasionnellement	NON		OUI	quotidien	Négatif	Négatif
YAH439	MVOG BETSI	Yaounde 6	2024-01-24	OUI	41.9151	1981-12-05	male	NON	NON	VETERINAIRE	11	OUI	occasionnellement	NON		OUI	quotidien	Négatif	Négatif	Négatif	Négatif
YAH440	MVOG BETSI	Yaounde 6	2024-01-24	OUI	33.4849	1994-03-21	femelle	NON	NON	VETERINAIRE	2	NON		OUI	occasionnellement	OUI	quotidien	Négatif	Négatif
YAH442	MVOG BETSI	Yaounde 6	2024-01-24	OUI	30.9096	1974-09-09	femelle	NON	NON	VETERINAIRE	20	OUI	occasionnellement	NON		OUI	quotidien	Négatif	Négatif
YAH444	MVOG BETSI	Yaounde 6	2024-01-24	OUI	25.3397	1989-05-29	male	NON	NON	VETERINAIRE	10	OUI	occasionnellement	OUI	occasionnellement	OUI	quotidien	Négatif	Négatif
